# Supplementary material for: Ribosomal protein S7 ubiquitination during ER stress in yeast is associated with selective mRNA translation and stress outcome
Source: Sci Rep. 2020 Nov 12;10:19669. doi: 10.1038/s41598-020-76239-3 (PMC7661504; doi:10.1038/s41598-020-76239-3)
Supplement: Supplementary file 2 — Supplementary Information 2. [file 41598_2020_76239_MOESM2_ESM.xlsx]

## Sheet: Supplementary.tableX
	Supplemental Table 1
	All TE related score of genes analyzed in this paper.
id	genes	TE.fold.change.eS7-WT.0vs4hr.Tm (log2)	Padj.eS7-WT.0vs4hr.Tm	TE.fold.change.eS7-4KR.0vs4hr.Tm (log2)	Padj.eS7-4KR.0vs4hr.Tm	TE.fold.change.eS7-WTvs4KR.at0hr.Tm (log2)	Padj.eS7-WTvs4KR.at0hr.Tm	TE.fold.change.eS7-WTvs4KR.at4hr.Tm (log2)	Padj.eS7-WTvs4KR.at4hr.Tm	description
YHR039C	MSC7	-0.062985	0.97179	0.147632	0.999472	-0.366837	0.674708	-0.289443	0.643125	Protein of unknown function, green fluorescent protein (GFP)-fusion protein localizes to the endoplasmic reticulum msc7 mutants are defective in directing meiotic recombination events to homologous chromatids
YBL027W	RPL19B	-0.381953	0.780903	0.00318096	0.999472	0.556212	0.758532	0.713887	0.237194	Protein component of the large (60S) ribosomal subunit, nearly identical to Rpl19Ap and has similarity to rat L19 ribosomal protein rpl19a and rpl19b single null mutations result in slow growth, while the double null mutation is lethal
YIL010W	DOT5	0.153255	0.919733	0.0161399	0.999472	0.119448	0.909664	-0.104589	0.895803	Nuclear thiol peroxidase which functions as an alkyl-hydroperoxide reductase during post-diauxic growth
YHR041C	SRB2	-0.662466	0.0995704	-0.394737	0.516289	0.084697	0.944425	0.50571	0.157839	Subunit of the RNA polymerase II mediator complex associates with core polymerase subunits to form the RNA polymerase II holoenzyme general transcription factor involved in telomere maintenance
YDR116C	MRPL1	-0.209474	0.753114	-0.0692496	0.999472	0.325086	0.563765	0.348714	0.327015	Mitochondrial ribosomal protein of the large subunit
YMR078C	CTF18	0.556905	0.158955	0.252562	0.891114	-0.424613	0.477758	-0.600983	0.0261848	Subunit of a complex with Ctf8p that shares some subunits with Replication Factor C and is required for sister chromatid cohesion may have overlapping functions with Rad24p in the DNA damage replication checkpoint
YBR198C	TAF5	-0.0949561	0.919733	0.0597988	0.999472	-0.120189	0.917208	0.035758	0.963557	Subunit (90 kDa) of TFIID and SAGA complexes, involved in RNA polymerase II transcription initiation and in chromatin modification
YKL175W	ZRT3	-0.440147	0.459589	-0.32587	0.661878	-0.134158	0.909966	-0.0420303	0.96118	Vacuolar membrane zinc transporter, transports zinc from storage in the vacuole to the cytoplasm when needed transcription is induced under conditions of zinc deficiency
YDR350C	ATP22	-0.329074	0.688007	-0.0332719	0.999472	-0.665528	0.0765957	-0.18233	0.761319	Specific translational activator for the mitochondrial ATP6 mRNA, encoding a subunit of F1F0 ATP synthase localized to the mitochondrial inner membrane
YPL095C	EEB1	0.91464	0.0952715	-0.192196	0.999472	0.0464851	0.985153	-0.908282	0.0417578	Acyl-coenzymeA:ethanol O-acyltransferase responsible for the major part of medium-chain fatty acid ethyl ester biosynthesis during fermentation possesses short-chain esterase activity may be involved in lipid metabolism and detoxification
YGR036C	CAX4	-0.103956	0.922201	-0.090983	0.999472	-0.476302	0.322548	-0.537529	0.235616	Dolichyl pyrophosphate (Dol-P-P) phosphatase with a luminally oriented active site in the ER, cleaves the anhydride linkage in Dol-P-P, required for Dol-P-P-linked oligosaccharide intermediate synthesis and protein N-glycosylation
YDR512C	EMI1	0.233761	0.938188	0.0418165	0.999472	0.654332	0.645603	0.267697	0.835166	Non-essential protein required for transcriptional induction of the early meiotic-specific transcription factor IME1, also required for sporulation contains twin cysteine-x9-cysteine motifs
YBR275C	RIF1	0.0462676	0.967278	0.0990563	0.999472	-0.145437	0.887603	-0.0612045	0.930733	Protein that binds to the Rap1p C-terminus and acts synergistically with Rif2p to help control telomere length and establish telomeric silencing deletion results in telomere elongation
YJR118C	ILM1	-0.280154	0.778948	0.0167359	0.999472	-0.0545617	0.968503	0.22802	0.822195	Protein of unknown function may be involved in mitochondrial DNA maintenance required for slowed DNA synthesis-induced filamentous growth
YBR077C	SLM4	-0.0568296	0.955188	-0.257926	0.999472	0.0639731	0.972116	-0.196562	0.682331	Component of the EGO complex, which is involved in the regulation of microautophagy, and of the GSE complex, which is required for proper sorting of amino acid permease Gap1p gene exhibits synthetic genetic interaction with MSS4
YMR197C	VTI1	0.190042	0.898202	0.226606	0.999472	0.365874	0.491341	0.343764	0.659835	Protein involved in cis-Golgi membrane traffic v-SNARE that interacts with two t-SNARES, Sed5p and Pep12p required for multiple vacuolar sorting pathways
YJL174W	KRE9	0.201801	0.939209	0.00228475	0.999472	0.0194244	0.993751	-0.324703	0.763645	Glycoprotein involved in cell wall beta-glucan assembly null mutation leads to severe growth defects, aberrant multibudded morphology, and mating defects
YML014W	TRM9	-0.575878	0.141406	0.0510159	0.999472	-0.346369	0.478116	0.197335	0.750325	tRNA methyltransferase, catalyzes esterification of modified uridine nucleotides in tRNA(Arg3) and tRNA(Glu), likely as part of a complex with Trm112p deletion confers resistance to zymocin
YPR071W	YPR071W	0.340572	0.768507	-0.235266	0.999472	-0.339392	0.766879	-0.793319	0.193664	Putative membrane protein YPR071W is not an essential gene
YKL210W	UBA1	-0.635745	0.530432	-0.0559557	0.999472	-0.34562	0.87621	0.0557536	0.969401	Ubiquitin activating enzyme (E1), involved in ubiquitin-mediated protein degradation and essential for viability
YIR038C	GTT1	-0.418835	0.34038	-0.363151	0.528847	0.231027	0.711435	0.380497	0.253547	ER associated glutathione S-transferase capable of homodimerization expression induced during the diauxic shift and throughout stationary phase functional overlap with Gtt2p, Grx1p, and Grx2p
YBR231C	SWC5	0.585086	0.454045	0.0530993	0.999472	-0.0707146	0.977204	-0.29019	0.628624	Protein of unknown function, component of the SWR1 complex, which exchanges histone variant H2AZ (Htz1p) for chromatin-bound histone H2A
YCR076C	YCR076C	0.352329	0.528937	-0.0626272	0.999472	0.280924	0.796242	-0.28062	0.461347	Putative protein of unknown function YCR076C is not an essential gene
YPR116W	RRG8	0.292538	0.795867	0.181638	0.999472	-0.599649	0.749779	-0.297384	0.671449	Putative protein of unknown function, required for mitochondrial genome maintenance null mutation results in a decrease in plasma membrane electron transport
YNL336W	COS1	0.0800876	0.981673	0.0387634	0.999472	0.133085	0.947968	-0.0201619	0.990326	Protein of unknown function, member of the DUP380 subfamily of conserved, often subtelomerically-encoded proteins
YDR314C	RAD34	0.259688	0.795859	0.316178	0.970506	-0.610068	0.291659	-0.390193	0.531061	Protein involved in nucleotide excision repair (NER) homologous to RAD4
YLL015W	BPT1	-0.189394	0.852062	-0.01344	0.999472	-0.32207	0.634787	-0.136738	0.838628	ABC type transmembrane transporter of MRP/CFTR family, found in vacuolar membrane, involved in the transport of unconjugated bilirubin and in heavy metal detoxification via glutathione conjugates, along with Ycf1p
YNL053W	MSG5	-0.0966372	0.914322	0.0368513	0.999472	0.122543	0.909664	0.178663	0.720994	Dual-specificity protein phosphatase exists in 2 isoforms required for maintenance of a low level of signaling through the cell integrity pathway, adaptive response to pheromone regulates and is regulated by Slt2p dephosphorylates Fus3p
YGL096W	TOS8	1.24449	0.17726	0.605811	0.536344	0.641849	0.689787	-0.52645	0.301276	Homeodomain-containing protein and putative transcription factor found associated with chromatin target of SBF transcription factor induced during meiosis and under cell-damaging conditions similar to Cup9p transcription factor
YKL012W	PRP40	0.321928	0.55369	0.134765	0.999472	0.177308	0.830997	-0.0926986	0.884569	U1 snRNP protein involved in splicing, interacts with the branchpoint-binding protein during the formation of the second commitment complex
YPL249C-A	RPL36B	0.0131839	0.992366	-0.0150098	0.999472	0.302901	0.943325	-0.00148709	0.998952	Protein component of the large (60S) ribosomal subunit, nearly identical to Rpl36Ap and has similarity to rat L36 ribosomal protein binds to 5.8 S rRNA
YNL215W	IES2	-0.0370738	0.977615	0.00994843	0.999472	-0.129584	0.910809	-0.186317	0.739658	Protein that associates with the INO80 chromatin remodeling complex under low-salt conditions essential for growth under anaerobic conditions
YPR035W	GLN1	-0.323095	0.804006	-0.0217268	0.999472	-0.279461	0.931665	-0.194606	0.857755	Glutamine synthetase (GS), synthesizes glutamine from glutamate and ammonia with Glt1p, forms the secondary pathway for glutamate biosynthesis from ammonia expression regulated by nitrogen source and by amino acid limitation
YFR037C	RSC8	-0.226181	0.77219	0.0195184	0.999472	-0.326121	0.618504	-0.137126	0.81361	Component of the RSC chromatin remodeling complex essential for viability and mitotic growth homolog of SWI/SNF subunit Swi3p, but unlike Swi3p, does not activate transcription of reporters
YBR154C	RPB5	-0.499103	0.395872	-0.0142533	0.999472	0.0207438	0.994077	0.307578	0.661946	RNA polymerase subunit ABC27, common to RNA polymerases I, II, and III contacts DNA and affects transactivation
YEL058W	PCM1	-0.716197	0.355871	-0.390791	0.811689	-0.133731	0.948083	0.062245	0.96118	Essential N-acetylglucosamine-phosphate mutase converts GlcNAc-6-P to GlcNAc-1-P, which is a precursor for the biosynthesis of chitin and for the formation of N-glycosylated mannoproteins and glycosylphosphatidylinositol anchors
YER153C	PET122	1.01022	0.27725	-0.584444	0.662148	-0.534818	0.552911	-1.67559	0.000143492	Mitochondrial translational activator specific for the COX3 mRNA, acts together with Pet54p and Pet494p located in the mitochondrial inner membrane
YKL096W-A	CWP2	0.438081	0.876443	0.126682	0.999472	0.449147	0.828264	-0.0500371	0.978457	Covalently linked cell wall mannoprotein, major constituent of the cell wall plays a role in stabilizing the cell wall involved in low pH resistance precursor is GPI-anchored
YGR151C	YGR151C	0.255352	0.867938	0.258211	0.907794	0.197598	0.884906	0.0539013	0.962931	Dubious open reading frame unlikely to encode a protein, based on available experimental and comparative sequence data overlaps almost completely with the verified ORF RSR1/BUD1/YGR152C
YDR071C	PAA1	-0.0634193	0.985844	-0.0580163	0.999472	0.250896	0.934724	0.0242355	0.99437	Polyamine acetyltransferase acetylates polyamines (e.g. putrescine, spermidine, spermine) and also aralkylamines (e.g. tryptamine, phenylethylamine) may be involved in transcription and/or DNA replication
YDR475C	JIP4	0.253488	0.695591	-0.1547	0.999472	-0.453087	0.609867	-0.661277	0.0455513	Protein of unknown function previously annotated as two separate ORFs, YDR474C and YDR475C, which were merged as a result of corrections to the systematic reference sequence
YOR159C	SME1	-0.127756	0.908798	0.214241	0.999472	-0.181036	0.871838	0.204498	0.792245	Core Sm protein Sm E part of heteroheptameric complex (with Smb1p, Smd1p, Smd2p, Smd3p, Smx3p, and Smx2p) that is part of the spliceosomal U1, U2, U4, and U5 snRNPs homolog of human Sm E
YML050W	AIM32	-0.0459854	0.980722	-0.273935	0.999472	0.404065	0.750948	0.322456	0.659248	Putative protein of unknown function null mutant is viable and displays elevated frequency of mitochondrial genome loss
YDL095W	PMT1	-0.670147	0.493983	-0.147577	0.999472	-0.253904	0.905235	0.163642	0.893206	Protein O-mannosyltransferase, transfers mannose from dolichyl phosphate-D-mannose to protein Ser/Thr residues 1 of 7 related proteins involved in O-glycosylation which is essential for cell wall rigidity involved in ER quality control
YPR170W-B	YPR170W-B	-0.624083	0.275421	-0.4488	0.34416	0.12288	0.970388	0.0953021	0.928031	Putative protein of unknown function, conserved in fungi partially overlaps the dubious genes YPR169W-A, YPR170W-A and YRP170C
YJR091C	JSN1	0.543911	0.359103	0.130791	0.999472	-0.301308	0.666664	-0.61291	0.099921	Member of the Puf family of RNA-binding proteins, interacts with mRNAs encoding membrane-associated proteins involved in localizing the Arp2/3 complex to mitochondria overexpression causes increased sensitivity to benomyl
YDL194W	SNF3	1.08688	0.214357	0.255237	0.999472	0.165025	0.936834	-0.285138	0.690042	Plasma membrane low glucose sensor that regulates glucose transport contains 12 predicted transmembrane segments and a long C-terminal tail required for induction of hexose transporters also senses fructose and mannose similar to Rgt2p
YBL005W-B	YBL005W-B	-1.75217	0.0074385	0.0947785	0.999472	-1.71487	0.0667947	-0.0634837	0.968592	Retrotransposon TYA Gag and TYB Pol genes transcribed/translated as one unit polyprotein is processed to make a nucleocapsid-like protein (Gag), reverse transcriptase (RT), protease (PR), and integrase (IN) similar to retroviral genes
YLR259C	HSP60	-0.45727	0.717415	0.0185354	0.999472	-0.0508224	0.988319	0.208428	0.873467	Tetradecameric mitochondrial chaperonin required for ATP-dependent folding of precursor polypeptides and complex assembly prevents aggregation and mediates protein refolding after heat shock role in mtDNA transmission phosphorylated
YDR372C	VPS74	0.110118	0.935699	0.287787	0.856897	0.0790801	0.96073	0.122923	0.883354	Protein required for Golgi localization of glycosyltransferases binds the cytosolic domains of Golgi glycosyltransferases binding to PtdIns4P required for Golgi targeting and function tetramer formation required for function
YOR058C	ASE1	-0.205399	0.758786	0.350855	0.563476	-0.305278	0.559361	0.266357	0.489946	Mitotic spindle midzone localized microtubule-associated protein (MAP) family member required for spindle elongation and stabilization undergoes cell cycle-regulated degradation by anaphase promoting complex potential Cdc28p substrate
YDR170C	SEC7	-0.446672	0.65597	0.107562	0.999472	-0.553444	0.563765	-0.0483565	0.963588	Guanine nucleotide exchange factor (GEF) for ADP ribosylation factors involved in proliferation of the Golgi, intra-Golgi transport and ER-to-Golgi transport found in the cytoplasm and on Golgi-associated coated vesicles
YGR050C	YGR050C	1.33008	0.444908	0.176811	0.999472	0.628906	0.68508	0.269356	0.893532	Dubious open reading frame unlikely to encode a protein, based on available experimental and comparative sequence data
YER052C	HOM3	-0.669716	0.285242	-0.138145	0.999472	-0.251072	0.886587	0.12454	0.876873	Aspartate kinase (L-aspartate 4-P-transferase) cytoplasmic enzyme that catalyzes the first step in the common pathway for methionine and threonine biosynthesis expression regulated by Gcn4p and the general control of amino acid synthesis
YDR017C	KCS1	-0.470984	0.263135	-0.0112263	0.999472	-0.0867138	0.95827	0.387757	0.228155	Inositol hexakisphosphate (IP6) and inositol heptakisphosphate (IP7) kinase generation of high energy inositol pyrophosphates by Kcs1p is required for many processes such as vacuolar biogenesis, stress response and telomere maintenance
YOL034W	SMC5	0.314172	0.591569	0.64862	0.245962	-0.352166	0.667763	0.188714	0.693939	Structural maintenance of chromosomes (SMC) protein essential subunit of the Mms21-Smc5-Smc6 complex required for growth and DNA repair S. pombe homolog forms a heterodimer with S. pombe Rad18p that is involved in DNA repair
YGR216C	GPI1	0.162821	0.841145	-0.122419	0.999472	-0.408117	0.502893	-0.496213	0.150929	Membrane protein involved in the synthesis of N-acetylglucosaminyl phosphatidylinositol (GlcNAc-PI), the first intermediate in the synthesis of glycosylphosphatidylinositol (GPI) anchors human and mouse GPI1p are functional homologs
YLR287C-A	RPS30A	-0.292132	0.82326	-0.0677773	0.999472	0.474424	0.851247	0.455235	0.647756	Protein component of the small (40S) ribosomal subunit nearly identical to Rps30Bp and has similarity to rat S30 ribosomal protein
YLR178C	TFS1	1.77947	0.284948	0.292808	0.833925	1.15996	0.000502074	-0.146961	0.926736	Protein that interacts with and inhibits carboxypeptidase Y and Ira2p phosphatidylethanolamine-binding protein (PEBP) family member targets to vacuolar membranes during stationary phase acetylated by NatB N-terminal acetyltransferase
YJR019C	TES1	0.18717	0.847832	-0.306053	0.743332	0.113881	0.934724	-0.342471	0.30532	Peroxisomal acyl-CoA thioesterase likely to be involved in fatty acid oxidation rather than fatty acid synthesis conserved protein also found in human peroxisomes TES1 mRNA levels increase during growth on fatty acids
YBR132C	AGP2	1.22452	0.000128543	-0.140934	0.999472	0.577375	0.11949	-0.380889	0.233724	High affinity polyamine permease, preferentially uses spermidine over putrescine expression is down-regulated by osmotic stress plasma membrane carnitine transporter, also functions as a low-affinity amino acid permease
YLR097C	HRT3	0.102535	0.929061	0.186222	0.999472	-0.0432168	0.987777	0.325815	0.516865	Putative SCF-ubiquitin ligase F-box protein, based on both genetic and physical interactions and sequence similarity identified in association with Cdc53p, Skp1p and Ubi4 in large and small-scale studies
YCR054C	CTR86	-0.122591	0.876443	-0.0747984	0.999472	0.340455	0.472921	0.474184	0.10131	Essential protein of unknown function
YBR011C	IPP1	-0.303207	0.847832	-0.0948167	0.999472	-0.00479271	0.998867	-0.0382282	0.98352	Cytoplasmic inorganic pyrophosphatase (PPase), homodimer that catalyzes the rapid exchange of oxygens from Pi with water, highly expressed and essential for viability, active-site residues show identity to those from E. coli PPase
YNL152W	INN1	0.0113785	0.99121	-0.30426	0.787603	-0.165223	0.867414	-0.340904	0.394873	Essential protein that associates with the contractile actomyosin ring, required for ingression of the plasma membrane into the bud neck during cytokinesis C2 domain, a membrane targeting module, is required for function
YPR134W	MSS18	-0.121181	0.913958	-0.238606	0.999472	0.336236	0.678539	0.316091	0.516865	Nuclear encoded protein needed for efficient splicing of mitochondrial COX1 aI5beta intron mss18 mutations block cleavage of 5' exon - intron junction phenotype of intronless strain suggests additional functions
YNL314W	DAL82	0.632067	0.338662	0.13054	0.999472	-0.11131	0.948083	-0.412674	0.665099	Positive regulator of allophanate inducible genes binds a dodecanucleotide sequence upstream of all genes that are induced by allophanate contains an UISALL DNA-binding, a transcriptional activation, and a coiled-coil domain
YFR015C	GSY1	0.791849	0.0560082	0.367211	0.727142	0.213782	0.831933	0.161729	0.750584	Glycogen synthase with similarity to Gsy2p, the more highly expressed yeast homolog expression induced by glucose limitation, nitrogen starvation, environmental stress, and entry into stationary phase
YPL158C	AIM44	-0.28051	0.634898	-0.0300058	0.999472	0.10579	0.919987	0.442948	0.178886	Protein of unknown function GFP-fusion protein localizes to the bud neck transcription is regulated by Swi5p null mutant displays elevated frequency of mitochondrial genome loss
YNL273W	TOF1	-0.277823	0.656965	0.12172	0.999472	-0.688056	0.0339118	-0.204553	0.77858	Subunit of a replication-pausing checkpoint complex (Tof1p-Mrc1p-Csm3p) that acts at the stalled replication fork to promote sister chromatid cohesion after DNA damage, facilitating gap repair of damaged DNA interacts with the MCM helicase
YNL071W	LAT1	-0.396563	0.748485	-0.152722	0.999472	-0.19739	0.924716	-0.106046	0.934585	Dihydrolipoamide acetyltransferase component (E2) of pyruvate dehydrogenase complex, which catalyzes the oxidative decarboxylation of pyruvate to acetyl-CoA
YKR018C	YKR018C	0.0775684	0.956257	0.0644936	0.999472	-0.111866	0.931665	-0.140058	0.85155	Putative protein of unknown function green fluorescent protein (GFP)-fusion protein localizes to the cytoplasm and nucleus
YCR010C	ADY2	-0.822332	0.793253	-0.228737	0.999472	0.00523006	0.999278	0.673125	0.604899	Acetate transporter required for normal sporulation phosphorylated in mitochondria
YHR138C	YHR138C	1.33603	0.389081	0.199259	0.999472	1.51174	0.000353568	0.465728	0.660809	Putative protein of unknown function has similarity to Pbi2p double null mutant lacking Pbi2p and Yhr138p exhibits highly fragmented vacuoles
YNL116W	DMA2	-0.190982	0.828699	-0.259664	0.960571	-0.0854241	0.97121	0.0308555	0.968911	Protein involved in ubiquitination plays a role in regulating spindle position and orientation functionally redundant with Dma1p orthologous to human RNF8 protein, also has sequence similarity to human Chfr
YGR183C	QCR9	-0.341258	0.852062	-1.35915	0.091993	0.524851	0.671092	-0.762462	0.424063	Subunit 9 of the ubiquinol cytochrome-c reductase complex, which is a component of the mitochondrial inner membrane electron transport chain required for electron transfer at the ubiquinol oxidase site of the complex
YMR258C	YMR258C	0.355614	0.538438	0.164589	0.999472	-0.24098	0.693881	-0.339642	0.324123	GTPase inhibitor with similarity to F-box proteins inhibits Ypt52p GTPase activity by preventing Ypt52p from binding GTP involved in regulating intracellular trafficking physically interacts with Skp1p
YPL279C	YPL279C	-0.300792	0.627378	-0.136734	0.999472	-0.14032	0.900048	-0.0460935	0.96118	Putative protein of unknown function
YGL197W	MDS3	0.212689	0.78824	0.298928	0.856897	-0.535395	0.200225	-0.337156	0.414915	Putative component of the TOR regulatory pathway negative regulator of early meiotic gene expression required, with Pmd1p, for growth under alkaline conditions has an N-terminal kelch-like domain
YNL237W	YTP1	0.061129	0.97179	-0.0526584	0.999472	-0.370174	0.902758	-0.157207	0.835114	Probable type-III integral membrane protein of unknown function, has regions of similarity to mitochondrial electron transport proteins
YFR051C	RET2	-0.104867	0.97179	-0.0815708	0.999472	-0.0153542	0.994077	-0.139167	0.918023	Delta subunit of the coatomer complex (COPI), which coats Golgi-derived transport vesicles involved in retrograde transport between Golgi and ER
YLR295C	ATP14	0.19218	0.94307	0.0325799	0.999472	0.169222	0.959698	-0.203221	0.883354	Subunit h of the F0 sector of mitochondrial F1F0 ATP synthase, which is a large, evolutionarily conserved enzyme complex required for ATP synthesis
YOL117W	RRI2	0.312414	0.654225	0.581279	0.565112	-0.413922	0.561061	-0.0784148	0.917668	Subunit of the COP9 signalosome (CSN) complex that cleaves the ubiquitin-like protein Nedd8 from SCF ubiquitin ligases plays a role in the mating pheromone response
YDR530C	APA2	-0.000953214	0.999549	-0.0586848	0.999472	0.0962092	0.948083	0.0684252	0.927029	Diadenosine 5',5''-P1,P4-tetraphosphate phosphorylase II (AP4A phosphorylase), involved in catabolism of bis(5'-nucleosidyl) tetraphosphates has similarity to Apa1p
YCR098C	GIT1	0.609419	0.523763	0.400058	0.852063	0.214198	0.909664	0.199145	0.816637	Plasma membrane permease, mediates uptake of glycerophosphoinositol and glycerophosphocholine as sources of the nutrients inositol and phosphate expression and transport rate are regulated by phosphate and inositol availability
YBR055C	PRP6	-0.14119	0.865092	0.00810565	0.999472	-0.32277	0.526128	-0.0119183	0.990326	Splicing factor, component of the U4/U6-U5 snRNP complex
YJL112W	MDV1	0.425873	0.359103	-0.0734071	0.999472	0.0776757	0.949391	-0.293001	0.486002	Peripheral protein of the cytosolic face of the mitochondrial outer membrane, required for mitochondrial fission interacts with Fis1p and with the dynamin-related GTPase Dnm1p contains WD repeats
YBL071W-A	KTI11	-0.470371	0.388169	-0.180508	0.999472	0.183519	0.973644	0.159348	0.878791	Zn-ribbon protein that co-purifies with Dph1 and Dph2 in a complex required for synthesis of diphthamide on translation factor eEF2 and with Elongator subunits Iki3p, Elp2p, and Elp3p involved in modification of wobble nucleosides in tRNAs
YIL076W	SEC28	-0.254656	0.868161	-0.162484	0.999472	0.367812	0.828264	0.284919	0.765048	Epsilon-COP subunit of the coatomer regulates retrograde Golgi-to-ER protein traffic stabilizes Cop1p, the alpha-COP and the coatomer complex non-essential for cell growth
YCR023C	YCR023C	0.520374	0.218073	0.0979018	0.999472	-0.379939	0.571556	-0.538872	0.0946766	Vacuolar membrane protein of unknown function member of the multidrug resistance family YCR023C is not an essential gene
YJR080C	AIM24	0.888839	0.0881752	0.066038	0.999472	0.0514568	0.970388	-0.7434	0.00354556	Protein of unknown function the authentic, non-tagged protein is detected in purified mitochondria in high-throughput studies null mutant displays reduced respiratory growth and elevated frequency of mitochondrial genome loss
YIL001W	YIL001W	0.0776232	0.939209	-0.145477	0.999472	0.244166	0.787408	0.180551	0.709529	Putative protein of unknown function contains a BTB/POZ domain which generally function in protein interactions deletion slightly improved competitive fitness in rich media GFP-tagged protein is localized to the cytoplasm
YDR006C	SOK1	0.11223	0.898762	0.10875	0.999472	-0.0202663	0.98896	0.00434546	0.994805	Protein whose overexpression suppresses the growth defect of mutants lacking protein kinase A activity involved in cAMP-mediated signaling localized to the nucleus similar to the mouse testis-specific protein PBS13
YMR168C	CEP3	0.916651	0.0422325	0.378621	0.833925	0.193117	0.894591	0.0265496	0.983741	Essential kinetochore protein, component of the CBF3 complex that binds the CDEIII region of the centromere contains an N-terminal Zn2Cys6 type zinc finger domain, a C-terminal acidic domain, and a putative coiled coil dimerization domain
YER061C	CEM1	0.364095	0.568478	-0.302049	0.818201	-0.232148	0.776897	-0.618685	0.0718974	Mitochondrial beta-keto-acyl synthase with possible role in fatty acid synthesis required for mitochondrial respiration
YBR088C	POL30	-0.390385	0.61398	-0.0562236	0.999472	0.201892	0.948083	0.345898	0.691895	Proliferating cell nuclear antigen (PCNA), functions as the sliding clamp for DNA polymerase delta may function as a docking site for other proteins required for mitotic and meiotic chromosomal DNA replication and for DNA repair
YGR027C	RPS25A	-0.168072	0.924447	0.0075026	0.999472	0.359879	0.891178	0.319553	0.726568	Protein component of the small (40S) ribosomal subunit nearly identical to Rps25Bp and has similarity to rat S25 ribosomal protein
YDR240C	SNU56	0.164128	0.848542	0.100152	0.999472	0.0301373	0.988319	0.142304	0.834574	Component of U1 snRNP required for mRNA splicing via spliceosome yeast specific, no metazoan counterpart interacts with mRNA in commitment complex
YKL047W	YKL047W	0.129505	0.873825	0.346665	0.565112	-0.154394	0.869639	0.0598052	0.929948	Putative protein of unknown function, predicted to be palmitoylated green fluorescent protein (GFP)-fusion protein localizes to the cytoplasm
YDR107C	TMN2	0.278401	0.755121	0.184012	0.999472	-0.2501	0.835504	-0.245336	0.734234	Protein with a role in cellular adhesion and filamentous growth similar to Emp70p and Tmn3p member of the evolutionarily conserved Transmembrane Nine family of proteins with nine membrane-spanning segments
YOL142W	RRP40	0.1359	0.909819	-0.185095	0.999472	0.19303	0.809519	-0.244345	0.646215	Exosome non-catalytic core component involved in 3'-5' RNA processing and degradation in both the nucleus and the cytoplasm predicted to contain both S1 and KH RNA binding domains has similarity to human hRrp40p (EXOSC3)
YKL146W	AVT3	0.0260001	0.985343	-0.23385	0.913966	0.382847	0.425612	0.276392	0.557019	Vacuolar transporter, exports large neutral amino acids from the vacuole member of a family of seven S. cerevisiae genes (AVT1-7) related to vesicular GABA-glycine transporters
YDR341C	YDR341C	-0.412746	0.713624	0.0863551	0.999472	-0.206307	0.952318	0.0658255	0.951577	Arginyl-tRNA synthetase, proposed to be cytoplasmic but the authentic, non-tagged protein is detected in highly purified mitochondria in high-throughput studies
YPL189C-A	COA2	-0.0261495	0.98821	-0.0993435	0.999472	0.145333	0.910269	0.0399433	0.974798	Cytochrome oxidase assembly factor null mutation results in respiratory deficiency with specific loss of cytochrome oxidase activity functions downstream of assembly factors Mss51p and Coa1p and interacts with assembly factor Shy1p
YAL009W	SPO7	-0.0512767	0.973459	-0.209721	0.999472	0.0991348	0.950528	0.2206	0.777662	Putative regulatory subunit of Nem1p-Spo7p phosphatase holoenzyme, regulates nuclear growth by controlling phospholipid biosynthesis, required for normal nuclear envelope morphology, premeiotic replication, and sporulation
YER160C	YER160C	-1.13154	0.150963	0.174945	0.999472	-1.39315	0.161247	-0.33119	0.750325	Retrotransposon TYA Gag and TYB Pol genes transcribed/translated as one unit polyprotein is processed to make a nucleocapsid-like protein (Gag), reverse transcriptase (RT), protease (PR), and integrase (IN) similar to retroviral genes
YJR109C	CPA2	-0.791202	0.274418	0.0144319	0.999472	-0.0279042	0.993431	0.627345	0.273798	Large subunit of carbamoyl phosphate synthetase, which catalyzes a step in the synthesis of citrulline, an arginine precursor
YDR503C	LPP1	0.198319	0.889841	0.241996	0.898736	0.0247637	0.990191	0.139719	0.838628	Lipid phosphate phosphatase, catalyzes Mg(2+)-independent dephosphorylation of phosphatidic acid (PA), lysophosphatidic acid, and diacylglycerol pyrophosphate involved in control of the cellular levels of phosphatidylinositol and PA
YBR101C	FES1	0.119811	0.923609	0.368179	0.999472	0.0567672	0.986375	0.150183	0.876998	Hsp70 (Ssa1p) nucleotide exchange factor, cytosolic homolog of Sil1p, which is the nucleotide exchange factor for BiP (Kar2p) in the endoplasmic reticulum
YIL089W	YIL089W	0.381372	0.861499	-0.357063	0.999472	-0.62258	0.849871	-0.735562	0.277207	Protein of unknown function found in the ER and vacuole lumen overexpression of YIL089W affects endocytic protein trafficking
YHR082C	KSP1	1.0517	0.0549941	0.698048	0.137437	0.216287	0.848752	-0.122177	0.90616	Ser/thr protein kinase nuclear translocation required for haploid filamentous growth regulates filamentous growth induced nuclear translocation of Bcy1p, Fus3p, and Sks1p overproduction causes allele-specific suppression of prp20-10
YNL262W	POL2	-0.0625496	0.948299	0.344325	0.655269	0.238766	0.778486	0.71032	0.00740097	Catalytic subunit of DNA polymerase (II) epsilon, a chromosomal DNA replication polymerase that exhibits processivity and proofreading exonuclease activity also involved in DNA synthesis during DNA repair interacts extensively with Mrc1p
YML005W	TRM12	-0.633941	0.21575	-0.0738275	0.999472	0.232728	0.782023	0.814745	0.0105929	S-adenosylmethionine-dependent methyltransferase of the seven beta-strand family required for wybutosine formation in phenylalanine-accepting tRNA
YPR204W	YPR204W	0.236585	0.85861	-0.166885	0.999472	-0.854343	0.252603	-1.24734	0.00366943	Helicase-like protein encoded within the telomeric Y' element
YFL002W-A	YFL002W-A	-0.10356	0.958808	0.925295	0.107993	-1.5029	0.125484	-0.663119	0.313089	Retrotransposon TYA Gag and TYB Pol genes transcribed/translated as one unit polyprotein is processed to make a nucleocapsid-like protein (Gag), reverse transcriptase (RT), protease (PR), and integrase (IN) similar to retroviral genes
YPR143W	RRP15	-0.234075	0.706289	0.133575	0.999472	0.242055	0.686351	0.568617	0.0808708	Nucleolar protein, constituent of pre-60S ribosomal particles required for proper processing of the 27S pre-rRNA at the A3 and B1 sites to yield mature 5.8S and 25S rRNAs
YNL161W	CBK1	0.314451	0.82441	0.401502	0.456053	-0.264714	0.669657	-0.153289	0.830907	Serine/threonine protein kinase that regulates cell morphogenesis pathways, including cell wall biosynthesis, mating projection morphology, bipolar bud site selection regulates SRL1 mRNA localization via phosphorylation of substrate Ssd1p
YBL050W	SEC17	0.041142	0.98778	0.19931	0.999472	0.209393	0.910269	0.246054	0.750584	Peripheral membrane protein required for vesicular transport between ER and Golgi, the 'priming' step in homotypic vacuole fusion, and autophagy stimulates the ATPase activity of Sec18p has similarity to mammalian alpha-SNAP
YCR067C	SED4	-0.0806555	0.947392	-0.0483081	0.999472	0.224958	0.861251	0.306138	0.552112	Integral endoplasmic reticulum membrane protein that stimulates Sar1p GTPase activity involved in COPII vesicle budding through disassociation of coat proteins from membranes onto liposomes binds Sec16p similar to Sec12p
YLR199C	PBA1	0.0993794	0.969199	0.0655121	0.999472	0.0932869	0.934724	-0.00443371	0.995833	Protein involved in 20S proteasome assembly forms a heterodimer with Add66p that binds to proteasome precursors similar to human PAC1 constituent of the PAC1-PAC2 complex involved in proteasome assembly
YLL026W	HSP104	0.248851	0.943333	0.262298	0.999472	0.328109	0.892864	0.209321	0.883056	Heat shock protein that cooperates with Ydj1p (Hsp40) and Ssa1p (Hsp70) to refold and reactivate previously denatured, aggregated proteins responsive to stresses including: heat, ethanol, and sodium arsenite involved in [PSI+] propagation
YNL327W	EGT2	-1.06884	0.0742035	-0.226228	0.999472	0.0967674	0.977204	0.784363	0.427069	Glycosylphosphatidylinositol (GPI)-anchored cell wall endoglucanase required for proper cell separation after cytokinesis, expression is activated by Swi5p and tightly regulated in a cell cycle-dependent manner
YER124C	DSE1	-0.581883	0.251793	-0.0715445	0.999472	0.144176	0.948083	0.548489	0.339929	Daughter cell-specific protein, may regulate cross-talk between the mating and filamentation pathways deletion affects cell separation after division and sensitivity to alpha-factor and drugs affecting the cell wall
YBR044C	TCM62	-0.25759	0.777264	0.129599	0.999472	-0.0457508	0.98108	0.650703	0.129962	Protein involved in the assembly of the mitochondrial succinate dehydrogenase complex putative chaperone
YLR385C	SWC7	0.366653	0.796888	0.449931	0.999472	-1.62856	0.202755	-1.16416	0.0808708	Protein of unknown function, component of the Swr1p complex that incorporates Htz1p into chromatin
YGR063C	SPT4	0.651805	0.335337	-0.343101	0.63553	0.31093	0.554274	-0.692033	0.0234811	Protein involved in the regulating Pol I and Pol II transcription, pre-mRNA processing, kinetochore function, and gene silencing forms a complex with Spt5p
YGR261C	APL6	-0.0841356	0.946012	-0.0298561	0.999472	-0.0751632	0.959967	-0.00656258	0.994805	Beta3-like subunit of the yeast AP-3 complex functions in transport of alkaline phosphatase to the vacuole via the alternate pathway exists in both cytosolic and peripherally associated membrane-bound pools
YDR143C	SAN1	0.10927	0.898767	-0.00502612	0.999472	-0.141312	0.894025	-0.202118	0.677918	Ubiquitin-protein ligase involved in the proteasome-dependent degradation of aberrant nuclear proteins targets substrates with regions of exposed hydrophobicity containing 5 or more contiguous hydrophobic residues contains intrinsically disordered regions that contribute to substrate recognition
YLR284C	ECI1	0.0836904	0.971439	-0.32901	0.999472	0.0547921	0.982987	-0.312638	0.818772	Peroxisomal delta3,delta2-enoyl-CoA isomerase, hexameric protein that converts 3-hexenoyl-CoA to trans-2-hexenoyl-CoA, essential for the beta-oxidation of unsaturated fatty acids, oleate-induced
YJL222W	VTH2	-0.19665	0.778948	1.01206	2.7e-05	-0.669728	0.0604765	0.640715	0.0221493	Putative membrane glycoprotein with strong similarity to Vth1p and Pep1p/Vps10p, may be involved in vacuolar protein sorting
YIL045W	PIG2	0.934013	0.0340202	0.110671	0.999472	0.417199	0.615465	0.151252	0.796805	Putative type-1 protein phosphatase targeting subunit that tethers Glc7p type-1 protein phosphatase to Gsy2p glycogen synthase
YIL144W	TID3	0.2234	0.723975	0.27712	0.771342	0.0628437	0.960254	0.239847	0.562188	Component of the evolutionarily conserved kinetochore-associated Ndc80 complex (Ndc80p-Nuf2p-Spc24p-Spc25p) conserved coiled-coil protein involved in chromosome segregation, spindle checkpoint activity, kinetochore assembly and clustering
YIL122W	POG1	0.345495	0.695591	0.23772	0.999472	-0.17785	0.905235	-0.310581	0.616575	Nuclear chromatin-associated protein of unknown function overexpression promotes recovery from pheromone induced arrest and suppresses the stress sensitivity caused by a mutation in the E3 ubiquitin ligase Rsp5p binds upstream of BAR1 and cell cycle-related genes potential Cdc28p substrate SBF regulated
YDL185W	VMA1	-0.50766	0.68371	0.0138779	0.999472	-0.654346	0.694702	-0.340146	0.725438	Subunit A of the eight-subunit V1 peripheral membrane domain of the vacuolar H+-ATPase protein precursor undergoes self-catalyzed splicing to yield the extein Tfp1p and the intein Vde (PI-SceI), which is a site-specific endonuclease
YDL084W	SUB2	-0.47056	0.678185	-0.0136293	0.999472	-0.233438	0.935768	0.0112944	0.994805	Component of the TREX complex required for nuclear mRNA export member of the DEAD-box RNA helicase superfamily and is involved in early and late steps of spliceosome assembly homolog of the human splicing factor hUAP56
YGR207C	YGR207C	-0.13615	0.908604	0.0426961	0.999472	0.228827	0.861251	0.207658	0.70282	Mitochondrial protein that interacts with frataxin (Yfh1p) putative ortholog of mammalian electron transfer flavoprotein complex subunit ETF-beta may have a role in oxidative stress response
YOL025W	LAG2	-0.0558708	0.9554	0.0432357	0.999472	-0.494307	0.239812	-0.424877	0.178886	Protein that negatively regulates the SCF E3-ubiquitin ligase by interacting with and preventing neddyation of the cullin subunit, Cdc53p longevity determinant that is preferentially expressed in young cells similar to mammalian Cand1
YOR148C	SPP2	-0.147893	0.943087	-0.788806	0.306737	-0.188124	0.909664	-0.613607	0.306257	Essential protein that promotes the first step of splicing and is required for the final stages of spliceosome maturation interacts with Prp2p, which may release Spp2p from the spliceosome following the first cleavage reaction
YER043C	SAH1	-0.34549	0.817132	-0.0234633	0.999472	-0.029071	0.994077	0.0626052	0.968047	S-adenosyl-L-homocysteine hydrolase, catabolizes S-adenosyl-L-homocysteine which is formed after donation of the activated methyl group of S-adenosyl-L-methionine (AdoMet) to an acceptor
YMR285C	NGL2	0.144965	0.938421	0.0272948	0.999472	0.0850421	0.943325	0.0437135	0.975473	Protein involved in 5.8S rRNA processing Ccr4p-like RNase required for correct 3'-end formation of 5.8S rRNA at site E similar to Ngl1p and Ngl3p
YER142C	MAG1	-0.154827	0.880144	-0.225506	0.999472	0.0225539	0.990191	0.0642841	0.949983	3-methyl-adenine DNA glycosylase involved in protecting DNA against alkylating agents initiates base excision repair by removing damaged bases to create abasic sites that are subsequently repaired
YOR049C	RSB1	-0.133193	0.932197	-0.339205	0.673692	0.154514	0.897844	0.147708	0.893471	Suppressor of sphingoid long chain base (LCB) sensitivity of an LCB-lyase mutation putative integral membrane transporter or flippase that may transport LCBs from the cytoplasmic side toward the extracytoplasmic side of the membrane
YBR220C	YBR220C	-0.0127167	0.990411	-0.186121	0.999472	-0.498419	0.194661	-0.594094	0.0432728	Putative protein of unknown function YBR220C is not an essential gene
YOR287C	RRP36	-0.307284	0.718339	0.0956872	0.999472	-0.0254228	0.986808	0.363705	0.835114	Component of 90S preribosomes involved in early cleavages of the 35S pre-rRNA and in production of the 40S ribosomal subunit
YBR123C	TFC1	-0.0652831	0.977512	0.090371	0.999472	0.319394	0.528326	0.444699	0.294633	One of six subunits of the RNA polymerase III transcription initiation factor complex (TFIIIC) part of the TauA globular domain of TFIIIC that binds DNA at the BoxA promoter sites of tRNA and similar genes human homolog is TFIIIC-63
YLL004W	ORC3	-0.0280097	0.980722	0.275919	0.786148	0.064946	0.959698	0.393696	0.240047	Subunit of the origin recognition complex, which directs DNA replication by binding to replication origins and is also involved in transcriptional silencing
YNL042W	BOP3	0.129488	0.936489	-0.459118	0.774166	-0.126151	0.948083	-0.298865	0.78747	Protein of unknown function, potential Cdc28p substrate overproduction confers resistance to methylmercury
YJL046W	AIM22	-0.208193	0.846631	-0.404749	0.865066	0.229011	0.842837	0.0560831	0.964834	Putative lipoate-protein ligase, required along with Lip2 and Lip5 for lipoylation of Lat1p and Kgd2p similar to E. coli LplA null mutant displays reduced frequency of mitochondrial genome loss
YML027W	YOX1	0.670438	0.642549	0.29853	0.717971	-0.0398837	0.981327	-0.326766	0.634801	Homeodomain-containing transcriptional repressor, binds to Mcm1p and to early cell cycle boxes (ECBs) in the promoters of cell cycle-regulated genes expressed in M/G1 phase expression is cell cycle-regulated potential Cdc28p substrate
YFR026C	ULI1	1.74413	0.31297	1.38841	0.00010506	0.483587	0.905235	-0.142341	0.938251	Putative protein of unknown function involved in and induced by the endoplasmic reticulum unfolded protein response
YPR024W	YME1	-0.465499	0.395388	-0.105184	0.999472	-0.374824	0.612038	-0.0347611	0.967878	Catalytic subunit of the mitochondrial inner membrane i-AAA protease complex, which is responsible for degradation of unfolded or misfolded mitochondrial gene products mutation causes an elevated rate of mitochondrial turnover
YKL120W	OAC1	-1.3813	0.000157954	-0.0638776	0.999472	-0.596616	0.0954904	0.647824	0.171755	Mitochondrial inner membrane transporter, transports oxaloacetate, sulfate, thiosulfate, and isopropylmalate member of the mitochondrial carrier family
YPR125W	YLH47	-0.0430204	0.97179	-0.0628479	0.999472	0.101234	0.927606	0.037781	0.96118	Mitochondrial inner membrane protein exposed to the mitochondrial matrix, associates with mitochondrial ribosomes, NOT required for respiratory growth homolog of human Letm1, a protein implicated in Wolf-Hirschhorn syndrome
YHR129C	ARP1	0.990293	0.0407211	0.669088	0.386819	-0.018102	0.993431	-0.0613823	0.954417	Actin-related protein of the dynactin complex required for spindle orientation and nuclear migration putative ortholog of mammalian centractin
YLR054C	OSW2	0.791254	0.330981	-0.179762	0.999472	0.325374	0.861251	-0.598882	0.121156	Protein of unknown function proposed to be involved in the assembly of the spore wall
YHR028C	DAP2	-0.99987	0.00713274	0.205938	0.999472	-0.147485	0.910269	1.0169	0.000309286	Dipeptidyl aminopeptidase, synthesized as a glycosylated precursor localizes to the vacuolar membrane similar to Ste13p
YKR009C	FOX2	0.880288	0.441955	0.593355	0.748006	0.61243	0.317586	0.55648	0.352312	Multifunctional enzyme of the peroxisomal fatty acid beta-oxidation pathway has 3-hydroxyacyl-CoA dehydrogenase and enoyl-CoA hydratase activities
YNL006W	LST8	0.0175333	0.99121	-0.168406	0.999472	0.323463	0.514613	0.129706	0.829514	Protein required for the transport of amino acid permease Gap1p from the Golgi to the cell surface component of the TOR signaling pathway associates with both Tor1p and Tor2p contains a WD-repeat
YOL061W	PRS5	-0.326881	0.731151	-0.230034	0.993201	-0.195406	0.90676	-0.259764	0.654595	5-phospho-ribosyl-1(alpha)-pyrophosphate synthetase, synthesizes PRPP, which is required for nucleotide, histidine, and tryptophan biosynthesis one of five related enzymes, which are active as heteromultimeric complexes
YGR005C	TFG2	-0.124415	0.889841	0.363806	0.518319	-0.180578	0.905413	0.128333	0.825984	TFIIF (Transcription Factor II) middle subunit involved in both transcription initiation and elongation of RNA polymerase II homologous to human RAP30
YNL107W	YAF9	-0.207742	0.763361	0.0447697	0.999472	-0.0886285	0.948083	0.0303622	0.970375	Subunit of both the NuA4 histone H4 acetyltransferase complex and the SWR1 complex, may function to antagonize silencing near telomeres interacts directly with Swc4p, has homology to human leukemogenic protein AF9, contains a YEATS domain
YGR104C	SRB5	0.230687	0.732438	-0.00167661	0.999472	0.15324	0.876846	-0.0690446	0.925755	Subunit of the RNA polymerase II mediator complex associates with core polymerase subunits to form the RNA polymerase II holoenzyme essential for transcriptional regulation involved in telomere maintenance
YDR125C	ECM18	0.443169	0.698579	-0.247286	0.999472	-0.955252	0.2842	-1.72026	0.000111023	Protein of unknown function, similar to Rlp24p
YBR264C	YPT10	0.275958	0.706289	-0.0335566	0.999472	0.362398	0.546383	0.178942	0.74315	Rab family GTP-binding protein that contains the PEST signal sequence specific for proteolytic enzymes may be involved in vesicular transport overexpression leads to accumulation of Golgi-like cisternae with budding vesicles
YDL149W	ATG9	0.799209	0.0428907	0.282665	0.820074	0.209035	0.850644	0.0142151	0.987681	Transmembrane protein involved in forming Cvt and autophagic vesicles cycles between the phagophore assembly site (PAS) and other cytosolic punctate structures, not found in autophagosomes may be involved in membrane delivery to the PAS
YBR066C	NRG2	1.34844	0.013636	0.281191	0.945718	0.218787	0.855028	-0.63873	0.0765182	Transcriptional repressor that mediates glucose repression and negatively regulates filamentous growth has similarity to Nrg1p
YBR167C	POP7	-0.0742668	0.977561	0.0242285	0.999472	0.458455	0.424829	0.507142	0.469548	Subunit of both RNase MRP and nuclear RNase P RNase MRP cleaves pre-rRNA, while nuclear RNase P cleaves tRNA precursors to generate mature 5' ends and facilitates turnover of nuclear RNAs
YML063W	RPS1B	-0.460137	0.722083	-0.103367	0.999472	0.46977	0.845232	0.570152	0.423989	Ribosomal protein 10 (rp10) of the small (40S) subunit nearly identical to Rps1Ap and has similarity to rat S3a ribosomal protein
YHL044W	YHL044W	-0.335345	0.772128	-0.325615	0.999472	0.122619	0.959698	-0.0431104	0.974557	Putative integral membrane protein, member of DUP240 gene family green fluorescent protein (GFP)-fusion protein localizes to the plasma membrane in a punctate pattern
YKR081C	RPF2	-0.644252	0.14606	-0.0801774	0.999472	-0.0349017	0.990191	0.353874	0.294227	Essential protein involved in the processing of pre-rRNA and the assembly of the 60S ribosomal subunit interacts with ribosomal protein L11 localizes predominantly to the nucleolus constituent of 66S pre-ribosomal particles
YDL019C	OSH2	0.152149	0.871345	0.215786	0.963587	-0.348419	0.478116	-0.245892	0.563329	Member of an oxysterol-binding protein family with seven members in S. cerevisiae family members have overlapping, redundant functions in sterol metabolism and collectively perform a function essential for viability
YDR398W	UTP5	-1.06772	0.000792092	-0.215432	0.929252	-0.572593	0.210324	0.171073	0.736876	Subunit of U3-containing Small Subunit (SSU) processome complex involved in production of 18S rRNA and assembly of small ribosomal subunit
YKL135C	APL2	-0.205128	0.826639	-0.0870799	0.999472	-0.149416	0.90872	-0.0467	0.958639	Beta-adaptin, large subunit of the clathrin-associated protein (AP-1) complex binds clathrin involved in clathrin-dependent Golgi protein sorting
YPR112C	MRD1	-0.176839	0.822242	0.21256	0.999472	0.217322	0.865588	0.525613	0.0813901	Essential conserved protein that is part of the 90S preribosome required for production of 18S rRNA and small ribosomal subunit contains five consensus RNA-binding domains
YDR156W	RPA14	-0.508874	0.18578	-0.462401	0.304995	-0.0136776	0.994986	-0.160823	0.779466	RNA polymerase I subunit A14
YER157W	COG3	-0.0174302	0.988823	-0.0109448	0.999472	-0.104939	0.917691	-0.0433735	0.96118	Essential component of the conserved oligomeric Golgi complex (Cog1p through Cog8p), a cytosolic tethering complex that functions in protein trafficking to mediate fusion of transport vesicles to Golgi compartments
YGR155W	CYS4	-0.505681	0.659165	-0.121421	0.999472	-0.384091	0.908115	-0.231945	0.78747	Cystathionine beta-synthase, catalyzes synthesis of cystathionine from serine and homocysteine, the first committed step in cysteine biosynthesis responsible for hydrogen sulfide generation mutations in human ortholog cause homocystinuria
YKL016C	ATP7	-0.434316	0.811959	0.023739	0.999472	0.199225	0.948083	0.437896	0.66593	Subunit d of the stator stalk of mitochondrial F1F0 ATP synthase, which is a large, evolutionarily conserved enzyme complex required for ATP synthesis
YNL211C	YNL211C	0.431873	0.758069	-0.494085	0.924087	0.00410811	0.998858	-0.883404	0.160272	Putative protein of unknown function green fluorescent protein (GFP)-fusion protein localizes to mitochondria YNL211C is not an essential gene
YDR075W	PPH3	0.000228651	0.999827	0.269311	0.897634	-0.12955	0.908678	0.0976121	0.90375	Catalytic subunit of protein phosphatase PP4 complex active complex is composed of Pph3p and Psy2p, with Psy4p apparently providing additional substrate specificity in some cases regulates recovery from the DNA damage checkpoint and also the gene conversion- and single-strand annealing-mediated pathways of meiotic double-strand break repair involved in activation of Gln3p to alleviate nitrogen ca…
YLR390W	ECM19	-0.084823	0.95175	-0.281569	0.827129	0.36122	0.526128	0.116464	0.893206	Putative protein of unknown function the authentic, non-tagged protein is detected in highly purified mitochondria in high-throughput studies
YOL012C	HTZ1	0.21523	0.749438	-0.197665	0.976498	0.099945	0.922262	-0.397643	0.198166	Histone variant H2AZ, exchanged for histone H2A in nucleosomes by the SWR1 complex involved in transcriptional regulation through prevention of the spread of silent heterochromatin
YBR235W	YBR235W	-0.436685	0.304611	-0.175069	0.999472	-0.477258	0.210324	-0.175154	0.728882	Putative ion transporter, similar to mammalian electroneutral Na(+)-(K+)-C1- cotransporter family YBR235W is not an essential gene
YOR393W	ERR1	-0.00100496	0.999662	0.418554	0.839792	0.375197	0.858378	0.380187	0.664531	Protein of unknown function, has similarity to enolases
YIL137C	TMA108	-0.402259	0.570395	-0.278032	0.907794	-0.305834	0.758532	-0.270729	0.607139	Protein that associates with ribosomes and is involved in ribosome biogenesis putative metalloprotease
YML054C	CYB2	0.373676	0.717415	0.753878	0.00735488	0.733242	0.154279	1.47308	1.1e-09	Cytochrome b2 (L-lactate cytochrome-c oxidoreductase), component of the mitochondrial intermembrane space, required for lactate utilization expression is repressed by glucose and anaerobic conditions
YDL091C	UBX3	1.01292	0.00612874	-0.0340888	0.999472	0.693566	0.137472	-0.129006	0.819012	UBX (ubiquitin regulatory X) domain-containing protein that interacts with Cdc48p, green fluorescent protein (GFP)-fusion protein localizes to the cytoplasm in a punctate pattern
YER030W	CHZ1	-0.539482	0.389081	0.185238	0.999472	0.166479	0.908115	0.712391	0.0690738	Histone chaperone for Htz1p/H2A-H2B dimer required for the stabilization of the Chz1p-Htz1-H2B complex has overlapping function with Nap1p null mutant displays weak sensitivity to MMS and benomyl contains a highly conserved CHZ motif
YLR318W	EST2	0.0157678	0.991709	0.51614	0.826934	0.128319	0.948083	0.661891	0.422284	Reverse transcriptase subunit of the telomerase holoenzyme, essential for telomerase core catalytic activity, involved in other aspects of telomerase assembly and function mutations in human homolog are associated with aplastic anemia
YOL048C	RRT8	1.16477	0.029187	-0.110862	0.999472	0.799323	0.0318342	-0.444764	0.145845	Putative protein of unknown function identified in a screen for mutants with increased levels of rDNA transcription green fluorescent protein (GFP)-fusion protein localizes to lipid particles
YCR036W	RBK1	0.0778104	0.948037	0.105955	0.999472	0.261411	0.662855	0.351253	0.423989	Putative ribokinase
YPR156C	TPO3	-0.204022	0.78824	-0.227315	0.923596	-0.488727	0.275361	-0.534724	0.0853884	Polyamine transport protein specific for spermine localizes to the plasma membrane member of the major facilitator superfamily
YDR354W	TRP4	-0.395226	0.420009	-0.208213	0.956923	-0.299479	0.609783	-0.207198	0.651041	Anthranilate phosphoribosyl transferase of the tryptophan biosynthetic pathway, catalyzes the phosphoribosylation of anthranilate, subject to the general control system of amino acid biosynthesis
YPL091W	GLR1	-0.166539	0.894959	0.166348	0.999472	0.137795	0.949391	0.317908	0.584031	Cytosolic and mitochondrial glutathione oxidoreductase, converts oxidized glutathione to reduced glutathione mitochondrial but not cytosolic form has a role in resistance to hyperoxia
YGR111W	YGR111W	-0.232107	0.75721	0.0687371	0.999472	-0.208881	0.765288	-0.00957521	0.991508	Putative protein of unknown function green fluorescent protein (GFP)-fusion protein localizes to both the cytoplasm and the nucleus
YOR238W	YOR238W	-0.0764643	0.947811	-0.109192	0.999472	0.325293	0.565946	0.346369	0.352312	Putative protein of unknown function green fluorescent protein (GFP)-fusion protein localizes to the cytoplasm
YJL170C	ASG7	0.108938	0.953513	0.0271747	0.999472	-0.0682656	0.978403	0.138117	0.918392	Protein that regulates signaling from a G protein beta subunit Ste4p and its relocalization within the cell specific to a-cells and induced by alpha-factor
YGR230W	BNS1	-0.0864745	0.948037	0.0971314	0.999472	0.334366	0.667763	0.442141	0.342482	Protein with some similarity to Spo12p overexpression bypasses need for Spo12p, but not required for meiosis
YPR075C	OPY2	0.355892	0.763361	0.195579	0.984611	-0.232682	0.713376	-0.417788	0.327226	Integral membrane protein that functions in the signaling branch of the high-osmolarity glycerol (HOG) pathway interacts with Ste50p overproduction blocks cell cycle arrest in the presence of mating pheromone
YGR032W	GSC2	1.64457	0.218995	0.553708	0.717971	0.475451	0.546383	-0.459334	0.654666	Catalytic subunit of 1,3-beta-glucan synthase, involved in formation of the inner layer of the spore wall activity positively regulated by Rho1p and negatively by Smk1p has similarity to an alternate catalytic subunit, Fks1p (Gsc1p)
YNL255C	GIS2	-0.178853	0.897902	0.0266689	0.999472	0.0317735	0.993751	-0.011921	0.994805	Translational activator for mRNAs with internal ribosome entry sites associates with polysomes and binds to a specific subset of mRNAs ortholog of human ZNF9/CNBP, a gene involved in myotonic dystrophy type 2
YKL214C	YRA2	-0.407018	0.695591	-0.202717	0.999472	-0.0639437	0.977204	-0.0147892	0.993685	Member of the REF (RNA and export factor binding proteins) family when overexpressed, can substitute for the function of Yra1p in export of poly(A)+ mRNA from the nucleus
YDR031W	MIC14	0.160779	0.880156	0.155216	0.999472	0.669799	0.141784	0.494799	0.202436	Mitochondrial intermembrane space protein, required for normal oxygen consumption contains twin cysteine-x9-cysteine motifs
YBR114W	RAD16	0.329366	0.614075	0.054118	0.999472	-0.441209	0.348728	-0.539698	0.121921	Protein that recognizes and binds damaged DNA in an ATP-dependent manner (with Rad7p) during nucleotide excision repair subunit of Nucleotide Excision Repair Factor 4 (NEF4) and the Elongin-Cullin-Socs (ECS) ligase complex
YBR271W	YBR271W	-0.445059	0.454045	0.129177	0.999472	-0.0158791	0.99091	0.631541	0.109404	Putative S-adenosylmethionine-dependent methyltransferase of the seven beta-strand family green fluorescent protein (GFP)-fusion protein localizes to the cytoplasm predicted to be involved in ribosome biogenesis
YKL052C	ASK1	0.489243	0.274418	-0.0209069	0.999472	0.536327	0.148969	-0.046598	0.951577	Essential subunit of the Dam1 complex (aka DASH complex), couples kinetochores to the force produced by MT depolymerization thereby aiding in chromosome segregation phosphorylated during the cell cycle by cyclin-dependent kinases
YOR191W	ULS1	0.173451	0.822191	0.545114	0.516289	-0.624849	0.323722	-0.1795	0.717926	RING finger protein involved in proteolytic control of sumoylated substrates interacts with SUMO (Smt3p) member of the SWI/SNF family of DNA-dependent ATPases plays a role in antagonizing silencing during mating-type switching
YBR073W	RDH54	-0.0900062	0.94316	0.258791	0.856897	-0.498289	0.306026	-0.133616	0.852312	DNA-dependent ATPase, stimulates strand exchange by modifying the topology of double-stranded DNA involved in recombinational repair of DNA double-strand breaks during mitosis and meiosis proposed to be involved in crossover interference
YMR193W	MRPL24	-0.263936	0.664599	0.0787248	0.999472	0.317779	0.571556	0.521994	0.149905	Mitochondrial ribosomal protein of the large subunit
YHR196W	UTP9	-0.484031	0.312847	0.111311	0.999472	-0.0889312	0.95722	0.38999	0.32394	Nucleolar protein, component of the small subunit (SSU) processome containing the U3 snoRNA that is involved in processing of pre-18S rRNA
YGR199W	PMT6	-0.438667	0.285502	0.275203	0.768834	-0.421359	0.300425	0.330249	0.326968	Protein O-mannosyltransferase, transfers mannose from dolichyl phosphate-D-mannose to protein serine/threonine residues of secretory proteins reaction is essential for cell wall rigidity member of a family of mannosyltransferases
YLR306W	UBC12	0.00154331	0.999549	0.168295	0.999472	0.0681547	0.972509	0.0552325	0.955068	Enzyme that mediates the conjugation of Rub1p, a ubiquitin-like protein, to other proteins related to E2 ubiquitin-conjugating enzymes
YDR299W	BFR2	-0.477137	0.265149	-0.0739878	0.999472	0.218298	0.813966	0.507978	0.228833	Essential protein that is a component of 90S preribosomes may be involved in rRNA processing multicopy suppressor of sensitivity to Brefeldin A expression is induced during lag phase and also by cold shock
YPL118W	MRP51	-0.193142	0.805572	0.0115552	0.999472	0.167665	0.910269	0.234759	0.730958	Mitochondrial ribosomal protein of the small subunit MRP51 exhibits genetic interactions with mutations in the COX2 and COX3 mRNA 5'-untranslated leader sequences
YJR059W	PTK2	0.10458	0.935458	-0.0282417	0.999472	-0.42461	0.378177	-0.448814	0.29326	Putative serine/threonine protein kinase involved in regulation of ion transport across plasma membrane enhances spermine uptake
YDR057W	YOS9	-0.145022	0.852453	0.238452	0.884918	0.316685	0.539442	0.805933	0.00112765	ER quality-control lectin integral subunit of the HRD ligase binds to glycans with terminal alpha-1,6 linked mannose on misfolded N-glycosylated proteins and participates in targeting proteins to ERAD member of the OS-9 protein family
YPR013C	YPR013C	-0.884009	0.27649	-0.740783	0.244524	-0.68585	0.217445	-0.734311	0.159382	Putative zinc finger protein YPR013C is not an essential gene
YGR256W	GND2	0.189237	0.900562	0.26132	0.958529	-0.169644	0.910269	0.148045	0.84229	6-phosphogluconate dehydrogenase (decarboxylating), catalyzes an NADPH regenerating reaction in the pentose phosphate pathway required for growth on D-glucono-delta-lactone
YNL031C	HHT2	-0.0856705	0.979229	-0.0310459	0.999472	0.320564	0.908115	0.166631	0.924311	Histone H3, core histone protein required for chromatin assembly, part of heterochromatin-mediated telomeric and HM silencing one of two identical histone H3 proteins (see HHT1) regulated by acetylation, methylation, and phosphorylation
YBR217W	ATG12	1.33344	0.0320549	-0.13775	0.999472	0.508286	0.640301	-0.941859	0.0521722	Conserved ubiquitin-like modifier involved in autophagy and the Cvt pathway conjugated to Atg5p to form a complex involved in Atg8p lipidation Atg12p-Atg5p also forms a complex with Atg16p that is required for autophagosome formation
YJL116C	NCA3	0.604767	0.77787	-0.10118	0.999472	0.166443	0.913022	-0.406019	0.604993	Protein that functions with Nca2p to regulate mitochondrial expression of subunits 6 (Atp6p) and 8 (Atp8p ) of the Fo-F1 ATP synthase member of the SUN family expression induced in cells treated with the mycotoxin patulin
YER131W	RPS26B	-0.459316	0.667896	-0.191993	0.999472	0.491338	0.7477	0.531534	0.214811	Protein component of the small (40S) ribosomal subunit nearly identical to Rps26Ap and has similarity to rat S26 ribosomal protein
YLR219W	MSC3	0.301155	0.705207	-0.0206951	0.999472	-0.147712	0.919987	-0.273249	0.607537	Protein of unknown function, green fluorescent protein (GFP)-fusion protein localizes to the cell periphery msc3 mutants are defective in directing meiotic recombination events to homologous chromatids potential Cdc28p substrate
YDR332W	IRC3	0.197158	0.852062	0.282127	0.989339	-0.618774	0.247078	-0.260104	0.694634	Putative RNA helicase of the DEAH/D-box family null mutant displays increased levels of spontaneous Rad52p foci green fluorescent protein (GFP)-fusion protein localizes to the mitochondrion
YPR174C	YPR174C	-0.0776925	0.941755	0.0118849	0.999472	-0.709315	0.0928971	-0.676842	0.0197387	Protein of unknown function green fluorescent protein (GFP)-fusion protein localizes to the nuclear periphery potential Cdc28p substrate binds phosphatidylinositols and phosphatidylethanolamine in a large-scale study
YIL151C	YIL151C	0.19403	0.781631	0.0908832	0.999472	0.40596	0.331554	0.347333	0.332023	Putative protein of unknown function, predicted to contain a PINc domain
YOR018W	ROD1	0.287985	0.634898	0.245407	0.897634	0.435337	0.310343	0.433138	0.210787	Membrane protein that binds the ubiquitin ligase Rsp5p via its 2 PY motifs overexpression confers resistance to the GST substrate o-dinitrobenzene,zinc, and calcium proposed to regulate the endocytosis of plasma membrane proteins
YMR139W	RIM11	0.61389	0.143918	0.18274	0.999472	0.172251	0.841426	-0.0890261	0.894654	Protein kinase required for signal transduction during entry into meiosis promotes the formation of the Ime1p-Ume6p complex by phosphorylating Ime1p and Ume6p shares similarity with mammalian glycogen synthase kinase 3-beta
YER012W	PRE1	-0.088595	0.972976	-0.0786642	0.999472	0.307504	0.856592	0.135003	0.924311	Beta 4 subunit of the 20S proteasome localizes to the nucleus throughout the cell cycle
YGR010W	NMA2	0.152098	0.852062	0.217571	0.968069	-0.544471	0.177839	-0.442118	0.145902	Nicotinic acid mononucleotide adenylyltransferase, involved in de novo and salvage synthesis of NAD(+)
YFR055W	IRC7	-0.553696	0.329733	-0.435989	0.329574	-0.444687	0.776897	-0.500655	0.0808708	Beta-lyase involved in the production of thiols null mutant displays increased levels of spontaneous Rad52p foci expression induced by nitrogen limitation in a GLN3, GAT1-dependent manner and by copper levels in a Mac1-dependent manner
YLR138W	NHA1	0.250713	0.732431	0.32723	0.673433	0.207187	0.79611	0.314509	0.454705	Na+/H+ antiporter involved in sodium and potassium efflux through the plasma membrane required for alkali cation tolerance at acidic pH
YDR211W	GCD6	-0.533994	0.418675	-0.061275	0.999472	-0.565493	0.3649	-0.169233	0.79622	Catalytic epsilon subunit of the translation initiation factor eIF2B, the guanine-nucleotide exchange factor for eIF2 activity subsequently regulated by phosphorylated eIF2 first identified as a negative regulator of GCN4 expression
YJL035C	TAD2	1.05131	0.274084	0.766455	0.119559	-0.098015	0.959393	-0.272125	0.724463	Subunit of tRNA-specific adenosine-34 deaminase, forms a heterodimer with Tad3p that converts adenosine to inosine at the wobble position of several tRNAs
YML076C	WAR1	0.0162695	0.990528	0.047014	0.999472	-0.331132	0.76518	-0.0444128	0.955068	Homodimeric Zn2Cys6 zinc finger transcription factor binds to a weak acid response element to induce transcription of PDR12 and FUN34, encoding an acid transporter and a putative ammonia transporter, respectively
YPR158C-C	YPR158C-C	-1.16808	0.0316842	0.415956	0.897634	-1.51423	0.0276563	-0.157498	0.889644	Retrotransposon TYA Gag gene co-transcribed with TYB Pol translated as TYA or TYA-TYB polyprotein Gag is a nucleocapsid protein that is the structural constituent of virus-like particles (VLPs) similar to retroviral Gag
YDR376W	ARH1	0.116143	0.890557	0.0321702	0.999472	0.187561	0.803626	0.153715	0.764588	Oxidoreductase of the mitochondrial inner membrane, involved in cytoplasmic and mitochondrial iron homeostasis and required for activity of Fe-S cluster-containing enzymes one of the few mitochondrial proteins essential for viability
YGR133W	PEX4	0.798216	0.557949	-0.197919	0.999472	0.691287	0.504485	-0.102598	0.923083	Peroxisomal ubiquitin conjugating enzyme required for peroxisomal matrix protein import and peroxisome biogenesis
YNL156C	NSG2	-0.00176114	0.998188	-0.139053	0.999472	-0.135771	0.905413	-0.362597	0.360419	Protein involved in regulation of sterol biosynthesis specifically stabilizes Hmg2p, one of two HMG-CoA isoenzymes that catalyze the rate-limiting step in sterol biosynthesis homolog of mammalian INSIG proteins
YNL310C	ZIM17	-0.13227	0.879419	0.0256537	0.999472	0.10186	0.943325	0.244435	0.617531	Heat shock protein with a zinc finger motif essential for protein import into mitochondria may act with Pam18p to facilitate recognition and folding of imported proteins by Ssc1p (mtHSP70) in the mitochondrial matrix
YDR174W	HMO1	-0.468332	0.518611	-0.0983091	0.999472	-0.380613	0.804039	-0.200745	0.725438	Chromatin associated high mobility group (HMG) family member involved in genome maintenance rDNA-binding component of the Pol I transcription system associates with a 5'-3' DNA helicase and Fpr1p, a prolyl isomerase
YGR054W	YGR054W	-0.435648	0.654225	-0.28237	0.960914	-0.526701	0.612118	-0.531266	0.225511	Eukaryotic initiation factor (eIF) 2A associates specifically with both 40S subunits and 80 S ribosomes, and interacts genetically with both eIF5b and eIF4E homologous to mammalian eIF2A
YDR013W	PSF1	0.247725	0.737043	0.255626	0.941426	0.222736	0.79611	0.370865	0.367614	Subunit of the GINS complex (Sld5p, Psf1p, Psf2p, Psf3p), which is localized to DNA replication origins and implicated in assembly of the DNA replication machinery
YML032C	RAD52	0.503202	0.213162	0.234003	0.905994	-0.145679	0.892864	-0.393259	0.228155	Protein that stimulates strand exchange by facilitating Rad51p binding to single-stranded DNA anneals complementary single-stranded DNA involved in the repair of double-strand breaks in DNA during vegetative growth and meiosis
YGR212W	SLI1	0.0506373	0.980201	0.235252	0.999472	-0.809109	0.158341	-0.615549	0.38276	N-acetyltransferase, confers resistance to the sphingolipid biosynthesis inhibitor myriocin (ISP-1) by converting it into N-acetyl-myriocin, co-operates with Ypk1p in mediating resistance to myriocin
YOL157C	IMA2	0.869051	0.115116	-0.682721	0.46915	0.632817	0.300425	-0.771899	0.0524528	Alpha-glucosidase with specificity for isomaltase, methyl-alpha-glucoside, and palatinose member of IMA isomaltase family not required for isomaltose utilization, but Ima2p overexpression allows the ima1 null mutant to grow on isomaltose
YBR136W	MEC1	0.0710443	0.94316	0.342649	0.673692	-0.495784	0.223946	-0.0684877	0.922136	Genome integrity checkpoint protein and PI kinase superfamily member signal transducer required for cell cycle arrest and transcriptional responses prompted by damaged or unreplicated DNA monitors and participates in meiotic recombination
YKR058W	GLG1	-0.291305	0.881303	0.548167	0.833925	-0.285324	0.883891	0.88911	0.156576	Self-glucosylating initiator of glycogen synthesis, also glucosylates n-dodecyl-beta-D-maltoside similar to mammalian glycogenin
YBR253W	SRB6	-0.192345	0.82326	-0.43359	0.712122	-0.233305	0.849871	-0.662925	0.0745436	Subunit of the RNA polymerase II mediator complex associates with core polymerase subunits to form the RNA polymerase II holoenzyme essential for transcriptional regulation
YHR178W	STB5	-0.129971	0.928667	-0.092331	0.999472	-0.496455	0.366213	-0.298591	0.753153	Transcription factor, involved in regulating multidrug resistance and oxidative stress response forms a heterodimer with Pdr1p contains a Zn(II)2Cys6 zinc finger domain that interacts with a pleiotropic drug resistance element in vitro
YDL190C	UFD2	0.160576	0.880458	0.130885	0.999472	0.0567988	0.973644	0.148428	0.840321	Ubiquitin chain assembly factor (E4) that cooperates with a ubiquitin-activating enzyme (E1), a ubiquitin-conjugating enzyme (E2), and a ubiquitin protein ligase (E3) to conjugate ubiquitin to substrates also functions as an E3
YIL115C	NUP159	-0.286263	0.72706	0.0479999	0.999472	-0.16681	0.910269	0.14389	0.832818	Nucleoporin, subunit of the Nup82 subcomplex of the nuclear pore part of the nuclear pore that is found exclusively on the cytoplasmic side required for mRNA export regulates ADP release from the ATP-dependent RNA helicase Dbp5p
YNR019W	ARE2	-0.177005	0.900911	-0.0198797	0.999472	0.104503	0.96073	0.164811	0.881506	Acyl-CoA:sterol acyltransferase, isozyme of Are1p endoplasmic reticulum enzyme that contributes the major sterol esterification activity in the presence of oxygen
YPL239W	YAR1	-0.495379	0.25015	-0.0526212	0.999472	-0.286498	0.806457	0.0270031	0.971939	Cytoplasmic ankyrin-repeat containing protein of unknown function, proposed to link the processes of 40S ribosomal subunit biogenesis and adaptation to osmotic and oxidative stress expression repressed by heat shock
YGL038C	OCH1	-0.0457432	0.971778	0.130077	0.999472	-0.218778	0.743347	-0.0266598	0.974088	Mannosyltransferase of the cis-Golgi apparatus, initiates the polymannose outer chain elongation of N-linked oligosaccharides of glycoproteins
YDR389W	SAC7	0.722603	0.0599242	0.783785	0.0032921	-0.160459	0.903436	0.0880776	0.898522	GTPase activating protein (GAP) for Rho1p, involved in signaling to the actin cytoskeleton, null mutations suppress tor2 mutations and temperature sensitive mutations in actin potential Cdc28p substrate
YFL028C	CAF16	-0.178218	0.880144	0.125298	0.999472	0.140346	0.892481	0.459736	0.259669	Part of evolutionarily-conserved CCR4-NOT regulatory complex contains single ABC-type ATPase domain but no transmembrane domain interacts with several subunits of Mediator
YDR288W	NSE3	0.0404467	0.97664	-0.139007	0.999472	0.307924	0.700969	0.190897	0.762041	Essential subunit of the Mms21-Smc5-Smc6 complex protein of unknown function required for DNA repair and growth
YLR381W	CTF3	0.501707	0.575859	0.0537391	0.999472	-0.969914	0.113306	-1.11145	0.0015644	Outer kinetochore protein that forms a complex with Mcm16p and Mcm22p may bind the kinetochore to spindle microtubules
YLL022C	HIF1	-0.220096	0.72877	-0.191003	0.999472	-0.31964	0.550943	-0.369965	0.341143	Non-essential component of the HAT-B histone acetyltransferase complex (Hat1p-Hat2p-Hif1p), localized to the nucleus has a role in telomeric silencing
YNL020C	ARK1	0.571889	0.155291	0.437211	0.34416	-0.101325	0.929573	-0.17459	0.718256	Serine/threonine protein kinase involved in regulation of the cortical actin cytoskeleton involved in control of endocytosis
YJR149W	YJR149W	3.12481	1.43e-12	0.781481	0.152576	1.7878	0.00013047	-0.471853	0.293861	Putative protein of unknown function green fluorescent protein (GFP)-fusion protein localizes to the cytoplasm
YJR048W	CYC1	0.0902011	0.971439	0.0135914	0.999472	0.108699	0.9827	-0.208678	0.90256	Cytochrome c, isoform 1 electron carrier of the mitochondrial intermembrane space that transfers electrons from ubiquinone-cytochrome c oxidoreductase to cytochrome c oxidase during cellular respiration
YDR147W	EKI1	0.529748	0.188495	-0.0688726	0.999472	-0.457721	0.383551	-0.899183	0.000379606	Ethanolamine kinase, primarily responsible for phosphatidylethanolamine synthesis via the CDP-ethanolamine pathway exhibits some choline kinase activity, thus contributing to phosphatidylcholine synthesis via the CDP-choline pathway
YNL121C	TOM70	-0.743187	0.181623	-0.207578	0.999472	0.132434	0.952318	0.520994	0.163642	Component of the TOM (translocase of outer membrane) complex responsible for recognition and initial import steps for all mitochondrially directed proteins acts as a receptor for incoming precursor proteins
YGR166W	KRE11	-0.281611	0.634898	-0.00430758	0.999472	-0.49018	0.21552	-0.15679	0.762605	Subunit of TRAPPII, a multimeric guanine nucleotide-exchange factor for Ypt1p involved in intra-Golgi traffic and the retrograde pathway from the endosome to Golgi role in cell wall beta-glucan biosynthesis and the stress response
YCR063W	BUD31	-0.0533475	0.977561	-0.201982	0.999472	-0.626782	0.260008	-0.631578	0.214811	Component of the SF3b subcomplex of the U2 snRNP diploid mutants display a random budding pattern instead of the wild-type bipolar pattern
YLR363W-A	YLR363W-A	-0.0656498	0.97179	-0.171588	0.999472	0.381054	0.652706	0.187118	0.938251	Putative protein of unknown function green fluorescent protein (GFP)-fusion protein localizes to the nucleus
YOL003C	PFA4	-0.0758027	0.97664	-0.404395	0.563476	0.032357	0.984242	-0.131323	0.922449	Palmitoyltransferase with autoacylation activity, required for palmitoylation of amino acid permeases containing a C-terminal Phe-Trp-Cys site required for modification of Chs3p member of the DHHC family of putative palmitoyltransferases
YBR206W	YBR206W	-0.904416	0.0791742	-0.254192	0.906333	-0.317129	0.891653	0.110349	0.907399	Dubious open reading frame unlikely to encode a protein, based on available experimental and comparative sequence data partially overlaps the verified gene KTR3
YOL102C	TPT1	0.373986	0.565908	-0.33787	0.743332	0.455525	0.299184	-0.152269	0.807039	tRNA 2'-phosphotransferase, catalyzes the final step in yeast tRNA splicing: the transfer of the 2'-PO(4) from the splice junction to NAD(+) to form ADP-ribose 1''-2''cyclic phosphate and nicotinamide
YAL049C	AIM2	-0.0628507	0.960108	0.184387	0.999472	0.117576	0.910269	0.251741	0.604168	Cytoplasmic protein involved in mitochondrial function or organization null mutant displays reduced frequency of mitochondrial genome loss potential Hsp82p interactor
YNL284C-A	YNL284C-A	-1.7244	0.00170408	-0.418062	0.929252	-1.61785	0.0491743	-0.494701	0.522926	Retrotransposon TYA Gag gene co-transcribed with TYB Pol translated as TYA or TYA-TYB polyprotein Gag is a nucleocapsid protein that is the structural constituent of virus-like particles (VLPs) similar to retroviral Gag
YMR128W	ECM16	-0.398377	0.389113	-0.0530413	0.999472	0.339258	0.67332	0.677233	0.0147604	Essential DEAH-box ATP-dependent RNA helicase specific to the U3 snoRNP, predominantly nucleolar in distribution, required for 18S rRNA synthesis
YER021W	RPN3	-0.224513	0.856846	0.0893883	0.999472	0.103601	0.961329	0.297004	0.67499	Essential, non-ATPase regulatory subunit of the 26S proteasome lid, similar to the p58 subunit of the human 26S proteasome temperature-sensitive alleles cause metaphase arrest, suggesting a role for the proteasome in cell cycle control
YHL026C	YHL026C	0.330202	0.880144	-1.60455	0.00207298	-0.277709	0.809519	-1.80535	0.0614223	Putative protein of unknown function transcriptionally regulated by Upc2p via an upstream sterol response element YHL026C is not an essential gene in 2005 the start site was moved 141 nt upstream (see Locus History)
YJL125C	GCD14	-0.492569	0.202617	0.366802	0.522975	-0.26333	0.658535	0.518251	0.210212	Subunit of tRNA (1-methyladenosine) methyltransferase, with Gcd10p, required for the modification of the adenine at position 58 in tRNAs, especially tRNAi-Met first identified as a negative regulator of GCN4 expression
YER120W	SCS2	-0.410418	0.67922	-0.162402	0.999472	-0.0588	0.985355	-0.032398	0.975397	Integral ER membrane protein that regulates phospholipid metabolism via an interaction with the FFAT motif of Opi1p, also involved in telomeric silencing, disruption causes inositol auxotrophy above 34 degrees C, VAP homolog
YLR208W	SEC13	-0.104834	0.968947	0.111841	0.999472	-0.0296631	0.988319	0.0593204	0.968039	Component of the Nup84 nuclear pore sub-complex, the Sec13p-Sec31p complex of the COPII vesicle coat, and the SEA (Seh1-associated) complex required for vesicle formation in ER to Golgi transport and nuclear pore complex organization the Nup84 subcomplex has a role in transcription elongation
YDR301W	CFT1	-0.106972	0.898767	0.138584	0.999472	-0.29381	0.594812	0.0702669	0.918392	RNA-binding subunit of the mRNA cleavage and polyadenylation factor involved in poly(A) site recognition and required for both pre-mRNA cleavage and polyadenylation, 51% sequence similarity with mammalian AAUAA-binding subunit of CPSF
YJR084W	CSN12	-0.162816	0.84737	0.0626735	0.999472	0.08017	0.949391	0.33158	0.399222	Protein that forms a complex with Thp3p may have a role in transcription elongation and/or mRNA splicing identified as a COP9 signalosome component but phenotype and interactions suggest it may not be involved with the signalosome
YEL009C	GCN4	-0.882578	0.210196	-0.316176	0.999472	0.0188622	0.994077	0.506925	0.468993	Basic leucine zipper (bZIP) transcriptional activator of amino acid biosynthetic genes in response to amino acid starvation expression is tightly regulated at both the transcriptional and translational levels
YDR002W	YRB1	-0.317492	0.794347	0.0263106	0.999472	0.2023	0.956003	0.303099	0.665099	Ran GTPase binding protein involved in nuclear protein import and RNA export, ubiquitin-mediated protein degradation during the cell cycle shuttles between the nucleus and cytoplasm is essential homolog of human RanBP1
YGR023W	MTL1	0.563732	0.701301	0.0661033	0.999472	0.0242493	0.988319	-0.170246	0.842293	Putative plasma membrane sensor, involved in cell integrity signaling and stress response during glucose starvation and oxidative stress has structural and functional similarity to Mid2p
YDR244W	PEX5	0.0200391	0.98778	-0.00433122	0.999472	0.0897444	0.934724	0.0190152	0.979538	Peroxisomal membrane signal receptor for the C-terminal tripeptide signal sequence (PTS1) of peroxisomal matrix proteins, required for peroxisomal matrix protein import also proposed to have PTS1-receptor independent functions
YOR328W	PDR10	2.40458	1.47e-09	1.15749	0.000482016	-0.984619	0.0374164	-1.87353	0	ATP-binding cassette (ABC) transporter, multidrug transporter involved in the pleiotropic drug resistance network regulated by Pdr1p and Pdr3p
YNL064C	YDJ1	-0.131333	0.956257	0.175918	0.999472	-0.191317	0.952318	-0.103718	0.951577	Type I HSP40 co-chaperone involved in regulation of the HSP90 and HSP70 functions involved in protein translocation across membranes member of the DnaJ family
YDR103W	STE5	0.472832	0.27034	0.0335015	0.999472	0.391361	0.412349	0.209766	0.665184	Pheromone-response scaffold protein that controls the mating decision binds Ste11p, Ste7p, and Fus3p kinases, forming a MAPK cascade complex that interacts with the plasma membrane and Ste4p-Ste18p allosteric activator of Fus3p
YPR147C	YPR147C	-0.542549	0.178535	-0.269584	0.796382	-0.0961642	0.92793	0.136171	0.806514	Putative protein of unknown function green fluorescent protein (GFP)-fusion protein localizes to the cytoplasm and is induced in response to the DNA-damaging agent MMS
YGR122W	YGR122W	0.459027	0.302183	0.0377511	0.999472	0.108412	0.931665	-0.290868	0.446257	Probable ortholog of A. nidulans PalC, which is involved in pH regulation and binds to the ESCRT-III complex null mutant does not properly process Rim101p and has decreased resistance to rapamycin GFP-fusion protein is cytoplasmic
YOR229W	WTM2	-0.322216	0.65597	-0.157618	0.999472	-0.134284	0.910269	0.0616832	0.952703	Transcriptional modulator involved in regulation of meiosis, silencing, and expression of RNR genes involved in response to replication stress contains WD repeats
YER164W	CHD1	-0.0410848	0.97664	0.320482	0.673692	-0.523215	0.265748	-0.140929	0.821419	Nucleosome remodeling factor that functions in regulation of transcription elongation contains a chromo domain, a helicase domain and a DNA-binding domain component of both the SAGA and SLIK complexes
YDR406W	PDR15	-1.31354	0.027927	-0.729233	0.0242051	0.227659	0.849871	1.17743	0.000220919	Plasma membrane ATP binding cassette (ABC) transporter, multidrug transporter and general stress response factor implicated in cellular detoxification regulated by Pdr1p, Pdr3p and Pdr8p promoter contains a PDR responsive element
YBR242W	YBR242W	-0.214808	0.849898	0.00660368	0.999472	-0.218967	0.910269	-0.183253	0.799726	Putative protein of unknown function green fluorescent protein (GFP)-fusion protein localizes to the cytoplasm and nucleus YBR242W is not an essential gene
YHR076W	PTC7	-0.233207	0.704589	-0.00910738	0.999472	0.10033	0.922262	0.254166	0.520967	Type 2C protein phosphatase (PP2C) alternatively spliced to create two mRNA isoforms protein from spliced form localizes to the mitochondria while the one from the unspliced form is localized to the nuclear envelope
YHR086W	NAM8	0.500749	0.228923	0.228827	0.905299	-0.03222	0.9827	-0.199691	0.664002	RNA binding protein, component of the U1 snRNP protein mutants are defective in meiotic recombination and in formation of viable spores, involved in the formation of DSBs through meiosis-specific splicing of REC107 pre-mRNA Nam8p regulon embraces the meiotic pre-mRNAs of REC107, HFM1, AMA1 SPO22 and PCH2 the putative RNA binding domains RRM2 and RRM3 are required for Nam8p meiotic function
YPL052W	OAZ1	-0.407122	0.473568	0.0410968	0.999472	0.00351131	0.997719	0.341958	0.38276	Regulator of ornithine decarboxylase (Spe1p), antizyme that binds to Spe1p to regulate ubiquitin-independent degradation ribosomal frameshifting during synthesis of Oaz1p and its ubiquitin-mediated degradation are both polyamine-regulated
YHR187W	IKI1	-0.144589	0.910996	0.0425226	0.999472	0.114383	0.910269	0.252792	0.742497	Subunit of Elongator complex, which is required for modification of wobble nucleosides in tRNA iki1 mutations confer resistance to the K. lactis toxin zymocin
YPL228W	CET1	-0.0786347	0.935699	0.0574747	0.999472	0.000416998	0.999848	0.101444	0.873467	Beta (RNA 5'-triphosphatase) subunit of the mRNA capping enzyme, a heterodimer (the other subunit is CEG1, a guanylyltransferase) involved in adding the 5' cap to mRNA the mammalian enzyme is a single bifunctional polypeptide
YIL104C	SHQ1	-0.643286	0.0960219	-0.0463791	0.999472	0.276834	0.614158	0.869144	0.00257107	Chaperone protein required for the assembly of box H/ACA snoRNPs and thus for pre-rRNA processing, forms a complex with Naf1p and interacts with H/ACA snoRNP components Nhp2p and Cbf5p homology with known Hsp90p cochaperones
YNR008W	LRO1	-0.653439	0.0505063	0.102128	0.999472	-0.268313	0.635864	0.410744	0.198166	Acyltransferase that catalyzes diacylglycerol esterification one of several acyltransferases that contribute to triglyceride synthesis putative homolog of human lecithin cholesterol acyltransferase
YPR010C-A	YPR010C-A	0.335757	0.902781	0.271542	0.999472	0.35288	0.678947	0.188354	0.923663	Putative protein of unknown function conserved among Saccharomyces sensu stricto species
YPL008W	CHL1	0.606489	0.207738	0.22976	0.999472	-0.62044	0.344637	-0.772202	0.0255815	Probable DNA helicase involved in sister-chromatid cohesion and genome integrity interacts with ECO1 and CTF18 mutants are defective in silencing, rDNA recombination, aging and the heat shock response FANCJ-like helicase family member
YBL086C	YBL086C	0.319439	0.62342	0.110632	0.999472	-0.0041111	0.997319	-0.236402	0.67464	Protein of unknown function green fluorescent protein (GFP)-fusion protein localizes to the cell periphery
YLR410W-B	YLR410W-B	0.0607788	0.979111	1.03262	0.0470704	-1.46458	0.139292	-0.677244	0.297502	Retrotransposon TYA Gag and TYB Pol genes transcribed/translated as one unit polyprotein is processed to make a nucleocapsid-like protein (Gag), reverse transcriptase (RT), protease (PR), and integrase (IN) similar to retroviral genes
YGR089W	NNF2	-0.0158525	0.989277	0.126557	0.999472	-0.386934	0.372795	-0.142435	0.802285	Protein that exhibits physical and genetic interactions with Rpb8p, which is a subunit of RNA polymerases I, II, and III computational analysis of large-scale protein-protein interaction data suggests a role in chromosome segregation
YNL002C	RLP7	-0.401119	0.55962	0.0767078	0.999472	0.215816	0.905235	0.553942	0.059281	Nucleolar protein with similarity to large ribosomal subunit L7 proteins constituent of 66S pre-ribosomal particles plays an essential role in processing of precursors to the large ribosomal subunit RNAs
YOL065C	INP54	-0.0213653	0.98778	-0.160314	0.999472	-0.118559	0.915818	-0.237247	0.627068	Phosphatidylinositol 4,5-bisphosphate 5-phosphatase with a role in secretion, localizes to the endoplasmic reticulum via the C-terminal tail lacks the Sac1 domain and proline-rich region found in the other 3 INP proteins
YGR247W	CPD1	0.250644	0.750332	-0.347487	0.802788	0.198667	0.844008	-0.397976	0.410929	Cyclic nucleotide phosphodiesterase, hydrolyzes ADP-ribose 1'', 2''-cyclic phosphate to ADP-ribose 1''-phosphate may have a role in tRNA splicing no detectable phenotype is conferred by null mutation or by overexpression
YBL111C	YBL111C	-0.297334	0.725863	-0.333611	0.835204	-0.836133	0.0966677	-0.934566	0.0228975	Helicase-like protein encoded within the telomeric Y' element
YMR083W	ADH3	-0.219092	0.877622	-0.186587	0.999472	-0.216961	0.922437	-0.391261	0.6178	Mitochondrial alcohol dehydrogenase isozyme III involved in the shuttling of mitochondrial NADH to the cytosol under anaerobic conditions and ethanol production
YBR163W	EXO5	-0.554278	0.329811	0.0217079	0.999472	-1.06401	0.00352774	-0.399157	0.479013	Mitochondrial 5'-3' exonuclease and sliding exonuclease, required for mitochondrial genome maintenance distantly related to the RecB nuclease domain of bacterial RecBCD recombinases may be regulated by the transcription factor Ace2
YIL063C	YRB2	-0.722003	0.0598549	-0.105538	0.999472	0.161785	0.854755	0.641648	0.0194841	Protein of unknown function involved in nuclear processes of the Ran-GTPase cycle involved in nuclear protein export contains Ran Binding Domain and FxFG repeats interacts with Srm1p, GTP-Gsp1p, Rna1p and Crm1p is not essential
YHL040C	ARN1	-0.708545	0.126566	-0.791344	0.00650186	-0.1122	0.910809	0.0303873	0.974798	Transporter, member of the ARN family of transporters that specifically recognize siderophore-iron chelates responsible for uptake of iron bound to ferrirubin, ferrirhodin, and related siderophores
YJL006C	CTK2	-0.0608973	0.971439	0.0477646	0.999472	0.219437	0.749779	0.291064	0.428497	Beta subunit of C-terminal domain kinase I (CTDK-I), which phosphorylates both RNA pol II subunit Rpo21p to affect transcription and pre-mRNA 3' end processing, and ribosomal protein Rps2p to increase translational fidelity
YLR129W	DIP2	-0.376149	0.530432	0.180365	0.999472	-0.319289	0.709817	0.163388	0.750325	Nucleolar protein, specifically associated with the U3 snoRNA, part of the large ribonucleoprotein complex known as the small subunit (SSU) processome, required for 18S rRNA biogenesis, part of the active pre-rRNA processing complex
YDR222W	YDR222W	-0.783781	0.0611731	-0.662724	0.398467	-0.416555	0.327798	-0.34492	0.726568	Protein of unknown function green fluorescent protein (GFP)-fusion protein localizes to the cytoplasm in a punctate pattern
YNL244C	SUI1	-0.499157	0.511613	0.000617763	0.999472	0.361652	0.876114	0.641057	0.0748091	Translation initiation factor eIF1 component of a complex involved in recognition of the initiator codon modulates translation accuracy at the initiation phase
YPL181W	CTI6	0.429306	0.417132	0.31352	0.673692	0.270751	0.634766	0.208587	0.663573	Protein that relieves transcriptional repression by binding to the Cyc8p-Tup1p corepressor and recruiting the SAGA complex to the repressed promoter contains a PHD finger domain
YOR108W	LEU9	-0.0995975	0.936185	-0.174016	0.999472	-0.437851	0.602821	-0.663432	0.209576	Alpha-isopropylmalate synthase II (2-isopropylmalate synthase), catalyzes the first step in the leucine biosynthesis pathway the minor isozyme, responsible for the residual alpha-IPMS activity detected in a leu4 null mutant
YJL107C	YJL107C	0.488496	0.278987	0.135913	0.999472	-0.161767	0.894591	-0.453102	0.146951	Putative protein of unknown function expression is induced by activation of the HOG1 mitogen-activated signaling pathway and this induction is Hog1p/Pbs2p dependent YJL107C and adjacent ORF, YJL108C are merged in related fungi
YER102W	RPS8B	-0.415271	0.759413	-0.232497	0.999472	0.31765	0.910269	0.241554	0.839391	Protein component of the small (40S) ribosomal subunit identical to Rps8Ap and has similarity to rat S8 ribosomal protein
YGR100W	MDR1	0.432761	0.395202	0.198593	0.968069	0.110741	0.911825	0.0621495	0.931205	Cytoplasmic GTPase-activating protein for Ypt/Rab transport GTPases Ypt6p, Ypt31p and Sec4p involved in recycling of internalized proteins and regulation of Golgi secretory function
YDR121W	DPB4	0.0665378	0.947522	-0.0750429	0.999472	-0.111228	0.920903	-0.372261	0.524535	Shared subunit of DNA polymerase (II) epsilon and of ISW2/yCHRAC chromatin accessibility complex involved in both chromosomal DNA replication and in inheritance of telomeric silencing
YOR009W	TIR4	1.30369	0.349753	0.526112	0.720723	0.277488	0.904256	-0.849618	0.427221	Cell wall mannoprotein of the Srp1p/Tip1p family of serine-alanine-rich proteins expressed under anaerobic conditions and required for anaerobic growth transcription is also induced by cold shock
YDL109C	YDL109C	1.12509	0.243748	-0.03203	0.999472	-1.71402	0.00544434	-2.10187	2.4e-05	Putative lipase involved in lipid metabolism YDL109C is not an essential gene
YHR010W	RPL27A	-0.32237	0.829081	-0.253908	0.999472	0.377984	0.899266	0.216462	0.838628	Protein component of the large (60S) ribosomal subunit, nearly identical to Rpl27Bp and has similarity to rat L27 ribosomal protein
YGR203W	YCH1	0.12396	0.890557	0.242954	0.894489	-0.022509	0.988319	0.0603068	0.936904	Phosphatase with sequence similarity to Cdc25p, Arr2p and Mih1p member of the single-domain rhodanese homology superfamily green fluorescent protein (GFP)-fusion protein localizes to both the cytoplasm and the nucleus
YKL025C	PAN3	0.0375228	0.975813	0.144204	0.999472	-0.362184	0.453903	-0.194952	0.680453	Essential subunit of the Pan2p-Pan3p poly(A)-ribonuclease complex, which acts to control poly(A) tail length and regulate the stoichiometry and activity of postreplication repair complexes
YML023C	NSE5	-0.562396	0.448597	-0.192842	0.999472	-1.24754	0.000492699	-0.706976	0.248835	Essential subunit of the Mms21-Smc5-Smc6 complex required for cell viability and DNA repair
YDR460W	TFB3	0.21052	0.752371	0.376235	0.529332	0.0781274	0.962765	0.182459	0.714183	Subunit of TFIIH and nucleotide excision repair factor 3 complexes, involved in transcription initiation, required for nucleotide excision repair ring finger protein similar to mammalian CAK and TFIIH subunit
YNL200C	YNL200C	0.0530767	0.965992	-0.0943972	0.999472	-0.287962	0.669443	-0.457808	0.123561	Putative protein of unknown function the authentic, non-tagged protein is detected in highly purified mitochondria in high-throughput studies
YMR281W	GPI12	-0.448539	0.379108	-0.336093	0.673692	0.138116	0.900048	0.321726	0.470902	ER membrane protein involved in the second step of glycosylphosphatidylinositol (GPI) anchor assembly, the de-N-acetylation of the N-acetylglucosaminylphosphatidylinositol intermediate functional homolog of human PIG-Lp
YGR144W	THI4	0.544122	0.654225	0.160902	0.999472	0.786488	0.194661	0.614306	0.0718974	Thiazole synthase, catalyzes formation of a thiazole intermediate during thiamine biosynthesis required for mitochondrial genome stability in response to DNA damaging agents
YER146W	LSM5	-0.382448	0.61398	-0.251909	0.999472	-0.403354	0.910269	-0.539888	0.327395	Lsm (Like Sm) protein part of heteroheptameric complexes (Lsm2p-7p and either Lsm1p or 8p): cytoplasmic Lsm1p complex involved in mRNA decay nuclear Lsm8p complex part of U6 snRNP and possibly involved in processing tRNA, snoRNA, and rRNA
YDR165W	TRM82	-0.711779	0.0888621	-0.192733	0.999472	-0.0272664	0.992752	0.322532	0.643141	Subunit of a tRNA methyltransferase complex composed of Trm8p and Trm82p that catalyzes 7-methylguanosine modification of tRNA
YHR169W	DBP8	-0.29808	0.582634	-0.186103	0.999472	-0.0729736	0.953138	-0.0106084	0.991508	ATPase, putative RNA helicase of the DEAD-box family component of 90S preribosome complex involved in production of 18S rRNA and assembly of 40S small ribosomal subunit ATPase activity stimulated by association with Esf2p
YOR382W	FIT2	-0.514641	0.638936	-0.379916	0.810572	1.43036	8.91e-06	1.96829	0.00418403	Mannoprotein that is incorporated into the cell wall via a glycosylphosphatidylinositol (GPI) anchor, involved in the retention of siderophore-iron in the cell wall
YOL021C	DIS3	-0.275221	0.760838	-0.0322996	0.999472	-0.230454	0.855374	0.00779224	0.994805	Exosome core complex catalytic subunit possesses both endonuclease and 3'-5' exonuclease activity involved in 3'-5' RNA processing and degradation in both the nucleus and the cytoplasm has similarity to E. coli RNase R and to human DIS3
YKR057W	RPS21A	-0.382296	0.737368	-0.0431804	0.999472	0.108247	0.981327	0.190051	0.876873	Protein component of the small (40S) ribosomal subunit nearly identical to Rps21Bp and has similarity to rat S21 ribosomal protein
YOR283W	YOR283W	0.135203	0.876443	-0.0398362	0.999472	0.145575	0.908115	-0.130056	0.883056	Phosphatase with a broad substrate specificity and some similarity to GPM1/YKL152C, a phosphoglycerate mutase YOR283W is not an essential gene
YHR068W	DYS1	-0.556592	0.479266	-0.0175923	0.999472	-0.388973	0.876579	-0.0456728	0.955068	Deoxyhypusine synthase, catalyzes formation of deoxyhypusine, the first step in hypusine biosynthesis triggers posttranslational hypusination of translation elongation factor eIF-5A and regulates its intracellular levels tetrameric
YIL027C	KRE27	-0.318168	0.532768	-0.497665	0.375405	0.585465	0.0915547	0.340816	0.31848	Member of a transmembrane complex required for efficient folding of proteins in the ER null mutant displays induction of the unfolded protein response, and also shows K1 killer toxin resistance
YDL080C	THI3	0.281842	0.706445	-0.273493	0.884918	-0.355708	0.686862	-0.57401	0.0808708	Probable alpha-ketoisocaproate decarboxylase, may have a role in catabolism of amino acids to long-chain and complex alcohols required for expression of enzymes involved in thiamine biosynthesis
YFR022W	ROG3	2.10507	1.11e-06	0.14813	0.999472	-0.331171	0.683791	-1.941	6.06e-13	Protein that binds the ubiquitin ligase Rsp5p via its 2 PY motifs has similarity to Rod1p mutation suppresses the temperature sensitivity of an mck1 rim11 double mutant proposed to regulate the endocytosis of plasma membrane proteins
YJL204C	RCY1	-0.138961	0.855731	-0.079917	0.999472	-0.0760162	0.949391	0.0628187	0.926485	F-box protein involved in recycling plasma membrane proteins internalized by endocytosis localized to sites of polarized growth
YGL128C	CWC23	0.803865	0.150963	0.186808	0.999472	-0.213692	0.905235	-0.740982	0.0106868	Component of a complex containing Cef1p, putatively involved in pre-mRNA splicing has similarity to E. coli DnaJ and other DnaJ-like proteins and to S. pombe Cwf23p
YPR079W	MRL1	-0.130579	0.876443	0.0324605	0.999472	0.181413	0.829891	0.244127	0.687261	Membrane protein with similarity to mammalian mannose-6-phosphate receptors, possibly functions as a sorting receptor in the delivery of vacuolar hydrolases
YDR196C	CAB5	0.0474786	0.967278	-0.0748581	0.999472	0.430654	0.306026	0.234785	0.586485	Probable dephospho-CoA kinase (DPCK) that catalyzes the last step in coenzyme A biosynthesis null mutant lethality is complemented by E. coli coaE (encoding DPCK) detected in purified mitochondria in high-throughput studies
YPL015C	HST2	-0.33649	0.667896	-0.387536	0.743332	-0.305164	0.579967	-0.146979	0.88118	Cytoplasmic member of the silencing information regulator 2 (Sir2) family of NAD(+)-dependent protein deacetylases modulates nucleolar (rDNA) and telomeric silencing possesses NAD(+)-dependent histone deacetylase activity in vitro
YNL178W	RPS3	-0.274491	0.868161	-0.0618793	0.999472	0.355826	0.908115	0.325715	0.743953	Protein component of the small (40S) ribosomal subunit, has apurinic/apyrimidinic (AP) endonuclease activity essential for viability has similarity to E. coli S3 and rat S3 ribosomal proteins
YLR431C	ATG23	0.979784	0.0861119	0.665423	0.326381	-0.448815	0.73978	-0.358162	0.402965	Peripheral membrane protein required for the cytoplasm-to-vacuole targeting (Cvt) pathway and efficient macroautophagy cycles between the phagophore assembly site (PAS) and non-PAS locations forms a complex with Atg9p and Atg27p
YJR077C	MIR1	-0.121567	0.947392	-0.185039	0.999472	-0.0309215	0.992752	-0.290569	0.743953	Mitochondrial phosphate carrier, imports inorganic phosphate into mitochondria functionally redundant with Pic2p but more abundant than Pic2p under normal conditions phosphorylated
YDL051W	LHP1	-0.790803	0.0890804	-0.138449	0.999472	-0.108063	0.970388	0.353351	0.311852	RNA binding protein required for maturation of tRNA and U6 snRNA precursors acts as a molecular chaperone for RNAs transcribed by polymerase III homologous to human La (SS-B) autoantigen
YBL013W	FMT1	0.365243	0.800852	-0.888026	0.398467	-0.635794	0.460632	-1.55073	0.00740097	Methionyl-tRNA formyltransferase, catalyzes the formylation of initiator Met-tRNA in mitochondria potential Cdc28p substrate
YIL090W	ICE2	0.0813219	0.928667	-0.138	0.999472	0.110612	0.910809	-0.0468686	0.951577	Integral ER membrane protein with type-III transmembrane domains mutations cause defects in cortical ER morphology in both the mother and daughter cells
YOR353C	SOG2	0.328103	0.525846	0.112092	0.999472	-0.463754	0.23258	-0.57648	0.0318725	Key component of the RAM signaling network, required for proper cell morphogenesis and cell separation after mitosis
YHR031C	RRM3	0.00870258	0.991709	0.115006	0.999472	-0.159135	0.886587	0.0454157	0.962229	DNA helicase involved in rDNA replication and Ty1 transposition relieves replication fork pauses at telomeric regions structurally and functionally related to Pif1p
YHR112C	YHR112C	-0.0373695	0.988348	-0.112812	0.999472	0.0111116	0.993751	-0.0905477	0.922449	Protein of unknown function localizes to the cytoplasm and nucleus overexpression affects protein trafficking through the endocytic pathway
YGL171W	ROK1	-0.547751	0.169052	0.0396601	0.999472	0.0246343	0.988319	0.496654	0.113156	ATP-dependent RNA helicase of the DEAD box family required for 18S rRNA synthesis
YDL029W	ARP2	-0.171287	0.936814	0.0132756	0.999472	-0.00690773	0.996871	0.0129912	0.994805	Essential component of the Arp2/3 complex, which is a highly conserved actin nucleation center required for the motility and integrity of actin patches involved in endocytosis and membrane growth and polarity
YLR035C	MLH2	0.122751	0.914322	-0.258231	0.999472	-0.33826	0.701682	-0.78939	0.0497497	Protein involved in the mismatch repair of certain frameshift intermediates and involved in meiotic recombination forms a complex with Mlh1p
YPL253C	VIK1	0.119936	0.903929	-0.336698	0.999472	0.106178	0.929573	-0.226967	0.838628	Protein that forms a complex with Kar3p at the spindle pole body, possible regulator of Kar3p function in microtubule-mediated processes required for sister chromatid cohesion has similarity to Cik1p
YMR272C	SCS7	-0.188338	0.874151	0.102123	0.999472	-0.53619	0.382909	-0.372295	0.46396	Sphingolipid alpha-hydroxylase, functions in the alpha-hydroxylation of sphingolipid-associated very long chain fatty acids, has both cytochrome b5-like and hydroxylase/desaturase domains, not essential for growth
YOR115C	TRS33	0.125081	0.877584	-0.222632	0.923596	0.251816	0.669657	-0.190864	0.683419	One of 10 subunits of the transport protein particle (TRAPP) complex of the cis-Golgi which mediates vesicle docking and fusion involved in endoplasmic reticulum (ER) to Golgi membrane traffic
YMR117C	SPC24	0.372557	0.688007	0.443319	0.999472	-0.374321	0.888537	-0.291802	0.73338	Component of the evolutionarily conserved kinetochore-associated Ndc80 complex (Ndc80p-Nuf2p-Spc24p-Spc25p) involved in chromosome segregation, spindle checkpoint activity and kinetochore clustering
YER078C	ICP55	-0.450483	0.329005	0.155453	0.999472	-0.311397	0.560733	0.275739	0.564013	Mitochondrial aminopeptidase cleaves the N termini of at least 38 imported proteins after cleavage by the mitochondrial processing peptidase (MPP), thereby increasing their stability member of the aminopeptidase P family
YNL295W	YNL295W	-0.0926655	0.935699	0.0878468	0.999472	-0.0966806	0.946112	0.20836	0.741918	Putative protein of unknown function
YJL219W	HXT9	-0.713761	0.717415	-0.0318787	0.999472	-0.459881	0.910269	0.403795	0.792967	Putative hexose transporter that is nearly identical to Hxt11p, has similarity to major facilitator superfamily (MFS) transporters, expression of HXT9 is regulated by transcription factors Pdr1p and Pdr3p
YML058W	SML1	0.243107	0.959005	-0.054148	0.999472	0.051566	0.990191	-0.495362	0.769932	Ribonucleotide reductase inhibitor involved in regulating dNTP production regulated by Mec1p and Rad53p during DNA damage and S phase
YGL016W	KAP122	-0.339762	0.608507	-0.0506207	0.999472	-0.176005	0.891069	0.117085	0.846185	Karyopherin beta, responsible for import of the Toa1p-Toa2p complex into the nucleus binds to nucleoporins Nup1p and Nup2p may play a role in regulation of pleiotropic drug resistance
YPR196W	YPR196W	0.68833	0.346066	0.600068	0.657041	0.0768107	0.974758	0.0675048	0.955017	Putative maltose activator
YGL135W	RPL1B	-0.408156	0.763881	-0.137709	0.999472	-0.0795554	0.987994	-0.0693632	0.963557	N-terminally acetylated protein component of the large (60S) ribosomal subunit, nearly identical to Rpl1Ap and has similarity to E. coli L1 and rat L10a ribosomal proteins rpl1a rpl1b double null mutation is lethal
YLR071C	RGR1	0.00388181	0.995781	0.2357	0.896413	-0.308553	0.60281	-0.0465001	0.951577	Subunit of the RNA polymerase II mediator complex associates with core polymerase subunits to form the RNA polymerase II holoenzyme required for glucose repression, HO repression, RME1 repression and sporulation
YGR159C	NSR1	-1.02946	0.10378	-0.160761	0.999472	-0.312268	0.910269	0.35579	0.341143	Nucleolar protein that binds nuclear localization sequences, required for pre-rRNA processing and ribosome biogenesis
YOR270C	VPH1	-0.554813	0.59985	0.0542325	0.999472	-0.517138	0.79611	-0.11561	0.912548	Subunit a of vacuolar-ATPase V0 domain, one of two isoforms (Vph1p and Stv1p) Vph1p is located in V-ATPase complexes of the vacuole while Stv1p is located in V-ATPase complexes of the Golgi and endosomes
YLR273C	PIG1	0.33976	0.773677	0.203659	0.999472	-0.674168	0.331821	-0.362752	0.656531	Putative targeting subunit for the type-1 protein phosphatase Glc7p that tethers it to the Gsy2p glycogen synthase
YLR152C	YLR152C	0.483596	0.461098	-0.279328	0.999472	-0.453317	0.563828	-1.14688	0.000254777	Putative protein of unknown function YLR152C is not an essential gene
YOR151C	RPB2	-0.21793	0.871941	0.231892	0.999472	-0.269473	0.894591	0.0499634	0.966324	RNA polymerase II second largest subunit B150, part of central core similar to bacterial beta subunit
YJR033C	RAV1	0.145419	0.871345	0.364691	0.522975	-0.413844	0.314307	-0.0550569	0.943132	Subunit of the RAVE complex (Rav1p, Rav2p, Skp1p), which promotes assembly of the V-ATPase holoenzyme required for transport between the early and late endosome/PVC and for localization of TGN membrane proteins potential Cdc28p substrate
YIR030C	DCG1	0.23036	0.916732	-0.288116	0.999472	-0.218523	0.894025	-0.823057	0.651041	Protein of unknown function, expression is sensitive to nitrogen catabolite repression and regulated by Dal80p contains transmembrane domain
YGL250W	RMR1	0.757175	0.49927	0.229404	0.999472	0.197163	0.910269	-0.000150342	0.999798	Protein required for meiotic recombination and gene conversion null mutant displays reduced PIS1 expression and growth defects on non-fermentable carbon sources and minimal media GFP-fusion protein localizes to both cytoplasm and nucleus
YHR075C	PPE1	0.362238	0.617008	-0.114608	0.999472	-0.0923791	0.959967	-0.461076	0.243347	Protein with carboxyl methyl esterase activity that may have a role in demethylation of the phosphoprotein phosphatase catalytic subunit also identified as a small subunit mitochondrial ribosomal protein
YBR239C	ERT1	-0.257031	0.768922	0.0728291	0.999472	-0.724723	0.252603	-0.392439	0.495738	Transcriptional regulator of nonfermentable carbon utilization GFP-fusion protein localizes to cytoplasm, nucleus null mutation affects periodicity of transcriptional and metabolic oscillation plays role in restricting Ty1 transposition
YHR156C	LIN1	-0.533392	0.504305	0.0321731	0.999472	0.158595	0.935768	0.837469	0.087451	Non-essential component of U5 snRNP nuclear protein physically interacts with Irr1p of cohesin complex may link together proteins involved in chromosome segregation, mRNA splicing and DNA replication
YKL139W	CTK1	-0.085923	0.930485	0.161266	0.999472	-0.0550039	0.96783	0.216664	0.66776	Catalytic (alpha) subunit of C-terminal domain kinase I (CTDK-I) phosphorylates both RNA pol II subunit Rpo21p to affect transcription and pre-mRNA 3' end processing, and ribosomal protein Rps2p to increase translational fidelity similar to the Drosophila dCDK12 and human CDK12 and probably CDK13
YNR037C	RSM19	-0.0633711	0.95655	-0.164497	0.999472	-0.00597902	0.997528	-0.364329	0.468075	Mitochondrial ribosomal protein of the small subunit, has similarity to E. coli S19 ribosomal protein
YPL217C	BMS1	-0.741062	0.0692742	-0.00327317	0.999472	-0.439292	0.556671	0.235682	0.586485	GTPase required for synthesis of 40S ribosomal subunits and for processing the 35S pre-rRNA at sites A0, A1, and A2 interacts with Rcl1p, which stimulates its GTPase and U3 snoRNA binding activities has similarity to Tsr1p
YMR034C	YMR034C	0.372098	0.72892	0.114945	0.999472	-0.273405	0.894508	-0.604069	0.131508	Putative transporter, member of the SLC10 carrier family identified in a transposon mutagenesis screen as a gene involved in azole resistance YMR034C is not an essential gene
YLR314C	CDC3	-0.385661	0.685319	0.159182	0.999472	-0.259112	0.844144	0.146158	0.876873	Component of the septin ring of the mother-bud neck that is required for cytokinesis septins recruit proteins to the neck and can act as a barrier to diffusion at the membrane, and they comprise the 10nm filaments seen with EM
YPL172C	COX10	-0.499272	0.29887	-0.235493	0.898137	0.0983286	0.927358	0.363805	0.368034	Heme A:farnesyltransferase, catalyzes the first step in the conversion of protoheme to the heme A prosthetic group required for cytochrome c oxidase activity human ortholog is associated with mitochondrial disorders
YKL038W	RGT1	0.0445545	0.97179	0.190026	0.999472	-2.76114	0	-2.44254	8.28e-08	Glucose-responsive transcription factor that regulates expression of several glucose transporter (HXT) genes in response to glucose binds to promoters and acts both as a transcriptional activator and repressor
YDR097C	MSH6	0.214753	0.732431	0.190722	0.999472	0.65714	0.123908	0.740144	0.00468334	Protein required for mismatch repair in mitosis and meiosis, forms a complex with Msh2p to repair both single-base & insertion-deletion mispairs potentially phosphorylated by Cdc28p
YPL037C	EGD1	-0.308611	0.823504	-0.253109	0.999472	0.282384	0.928118	0.105753	0.936861	Subunit beta1 of the nascent polypeptide-associated complex (NAC) involved in protein targeting, associated with cytoplasmic ribosomes enhances DNA binding of the Gal4p activator homolog of human BTF3b
YDL073W	YDL073W	0.566758	0.181623	0.674468	0.0507106	-0.74126	0.0853705	-0.38542	0.313089	Putative protein of unknown function YDL073W is not an essential gene
YJR011C	YJR011C	-0.203429	0.82326	-0.222281	0.999472	0.0811696	0.96073	0.0173563	0.988963	Putative protein of unknown function GFP-fusion protein expression is induced in response to the DNA-damaging agent MMS
YKR054C	DYN1	-0.0835925	0.958808	0.301463	0.74753	-1.00378	0.0029991	-0.404806	0.460868	Cytoplasmic heavy chain dynein, microtubule motor protein, required for anaphase spindle elongation involved in spindle assembly, chromosome movement, and spindle orientation during cell division, targeted to microtubule tips by Pac1p
YHR013C	ARD1	-0.481763	0.278572	-0.156745	0.999472	0.0145814	0.994077	0.180728	0.704176	Subunit of N-terminal acetyltransferase NatA (Nat1p, Ard1p, Nat5p) acetylates many proteins and thus affects telomeric silencing, cell cycle, heat-shock resistance, mating, and sporulation human Ard1p levels are elevated in cancer cells
YGL153W	PEX14	-0.116087	0.890557	-0.0436093	0.999472	0.237027	0.713376	0.256715	0.558529	Peroxisomal membrane peroxin that is a central component of the peroxisomal protein import machinery interacts with both PTS1 (Pex5p) and PTS2 (Pex7p), peroxisomal matrix protein signal recognition factors and membrane receptor Pex13p
YOR216C	RUD3	-0.159021	0.826639	-0.0258326	0.999472	0.0034381	0.997528	0.168842	0.733189	Golgi matrix protein involved in the structural organization of the cis-Golgi interacts genetically with COG3 and USO1
YJL041W	NSP1	-0.37464	0.68479	-0.267943	0.974212	-0.481885	0.565311	-0.438388	0.379517	Essential component of the nuclear pore complex, which mediates nuclear import and export, found in both the Nup82 and Nic96 complexes
YBR091C	TIM12	0.404723	0.676408	-0.0853771	0.999472	0.639818	0.115159	0.187987	0.775183	Essential protein of the inner mitochondrial membrane, peripherally localized component of the TIM22 complex, which is a twin-pore translocase that mediates insertion of numerous multispanning inner membrane proteins
YOR137C	SIA1	0.456903	0.705207	0.479162	0.626208	-0.266267	0.828264	0.187831	0.791361	Protein of unassigned function involved in activation of the Pma1p plasma membrane H+-ATPase by glucose
YMR171C	EAR1	0.182775	0.793751	0.203793	0.999472	-0.491973	0.208606	-0.402744	0.258714	Specificity factor required for Rsp5p-dependent ubiquitination and sorting of specific cargo proteins at the multivesicular body mRNA is targeted to the bud via the mRNA transport system involving She2p
YOR335C	ALA1	-0.5904	0.572893	0.0372005	0.999472	-0.35344	0.876843	0.0825057	0.9488	Cytoplasmic and mitochondrial alanyl-tRNA synthetase, required for protein synthesis point mutation (cdc64-1 allele) causes cell cycle arrest at G1 lethality of null mutation is functionally complemented by human homolog
YDR259C	YAP6	0.622886	0.592932	0.0500851	0.999472	-0.103732	0.959066	-0.180158	0.920293	Putative basic leucine zipper (bZIP) transcription factor physically interacts with the Tup1-Cyc8 complex and recruits Tup1p to its targets overexpression increases sodium and lithium tolerance computational analysis suggests a role in regulation of expression of genes involved in carbohydrate metabolism
YLR170C	APS1	0.487661	0.792557	0.308463	0.749672	0.16772	0.884191	-0.089522	0.951577	Small subunit of the clathrin-associated adaptor complex AP-1, which is involved in protein sorting at the trans-Golgi network homolog of the sigma subunit of the mammalian clathrin AP-1 complex
YCR028C-A	RIM1	0.0976442	0.980722	0.0443515	0.999472	0.318517	0.927358	0.0190997	0.994805	Single-stranded DNA-binding protein essential for mitochondrial genome maintenance involved in mitochondrial DNA replication
YDR295C	HDA2	0.209773	0.755121	0.089318	0.999472	0.212492	0.756529	0.139028	0.808051	Subunit of a possibly tetrameric trichostatin A-sensitive class II histone deacetylase complex containing an Hda1p homodimer and an Hda2p-Hda3p heterodimer involved in telomere maintenance
YPR097W	YPR097W	-0.108383	0.911121	0.231089	0.897634	-0.0710484	0.959486	0.236895	0.581332	Protein that contains a Phox homology (PX) domain and binds phosphoinositides the authentic, non-tagged protein is detected in highly purified mitochondria in high-throughput studies
YKR098C	UBP11	0.381952	0.584203	0.388151	0.717971	0.372241	0.528724	0.544766	0.143965	Ubiquitin-specific protease that cleaves ubiquitin from ubiquitinated proteins
YGL117W	YGL117W	0.078217	0.97179	0.192766	0.999472	0.125455	0.908115	0.238017	0.736752	Putative protein of unknown function
YPR178W	PRP4	0.239143	0.706289	0.132759	0.999472	0.0578663	0.970013	0.0118815	0.990326	Splicing factor, component of the U4/U6-U5 snRNP complex
YEL072W	RMD6	0.881789	0.540206	-0.963932	0.802788	-0.570093	0.748701	-2.60105	0.000133324	Protein required for sporulation
YBL031W	SHE1	0.112056	0.958808	0.00473142	0.999472	-0.256638	0.859533	-0.0707635	0.952119	Mitotic spindle protein that interacts with components of the Dam1 (DASH) complex, its effector Sli15p, and microtubule-associated protein Bim1p also localizes to nuclear microtubules and to the bud neck in a ring-shaped structure
YLR457C	NBP1	0.650926	0.302435	0.578944	0.56428	-0.61054	0.445903	-0.439278	0.30705	Spindle pole body (SPB) component, required for the insertion of the duplication plaque into the nuclear membrane during SPB duplication essential for bipolar spindle formation component of the Mps2p-Bbp1p complex
YDL150W	RPC53	-0.0129482	0.990411	0.219636	0.929252	0.105652	0.915818	0.234525	0.662856	RNA polymerase III subunit C53
YCR090C	YCR090C	-0.435491	0.291885	-0.0404396	0.999472	0.22758	0.876846	0.459657	0.135668	Putative protein of unknown function green fluorescent protein (GFP)-fusion protein localizes to the cytoplasm and nucleus YCR090C is not an essential gene
YOR371C	GPB1	0.186978	0.786573	0.446622	0.518059	-0.568571	0.401484	-0.123276	0.834184	Multistep regulator of cAMP-PKA signaling inhibits PKA downstream of Gpa2p and Cyr1p, thereby increasing cAMP dependency promotes ubiquitin-dependent proteolysis of Ira2p regulated by G-alpha protein Gpa2p homolog of Gpb2p
YHR057C	CPR2	-0.207412	0.741782	0.420643	0.518059	-0.304643	0.680098	0.219851	0.635327	Peptidyl-prolyl cis-trans isomerase (cyclophilin), catalyzes the cis-trans isomerization of peptide bonds N-terminal to proline residues has a potential role in the secretory pathway
YKR010C	TOF2	0.210867	0.817754	0.142587	0.999472	-0.25484	0.695676	-0.211735	0.77858	Protein required for rDNA silencing and mitotic rDNA condensation stimulates Cdc14p phosphatase activity and biphasic release to promote rDNA repeat segregation required for condensin recruitment to the replication fork barrier site
YCR018C	SRD1	0.559292	0.646329	0.462803	0.868384	-0.286697	0.701453	-0.163758	0.886326	Protein involved in the processing of pre-rRNA to mature rRNA contains a C2/C2 zinc finger motif srd1 mutation suppresses defects caused by the rrp1-1 mutation
YLR215C	CDC123	0.183909	0.82326	0.2605	0.904303	-0.168547	0.8712	0.0766366	0.924311	Protein involved in nutritional control of the cell cycle regulates abundance of the translation initiation factor eIF2 ortholog of human D123 protein
YMR016C	SOK2	0.0173977	0.988823	-0.0965052	0.999472	-0.723901	0.0223567	-0.790984	0.00377303	Nuclear protein that plays a regulatory role in the cyclic AMP (cAMP)-dependent protein kinase (PKA) signal transduction pathway negatively regulates pseudohyphal differentiation homologous to several transcription factors
YNR051C	BRE5	0.133818	0.871345	0.461129	0.302479	-0.842954	0.00504943	-0.509175	0.0777163	Ubiquitin protease cofactor, forms deubiquitination complex with Ubp3p that coregulates anterograde and retrograde transport between the endoplasmic reticulum and Golgi compartments null is sensitive to brefeldin A
YMR135C	GID8	0.2946	0.632175	0.04442	0.999472	0.162838	0.869773	-0.0977066	0.879316	Protein of unknown function, involved in proteasome-dependent catabolite inactivation of fructose-1,6-bisphosphatase contains LisH and CTLH domains, like Vid30p dosage-dependent regulator of START
YLR336C	SGD1	-0.385292	0.390327	0.132236	0.999472	0.170003	0.867254	0.626201	0.0184219	Essential nuclear protein, required for biogenesis of the small ribosomal subunit has a possible role in the osmoregulatory glycerol response putative homolog of human NOM1 which is implicated in acute myeloid leukemia
YOL078W	AVO1	0.198683	0.890731	0.443953	0.655269	-0.010323	0.994201	0.341357	0.577483	Component of a membrane-bound complex containing the Tor2p kinase and other proteins, which may have a role in regulation of cell growth
YPL026C	SKS1	0.228158	0.731154	0.0613728	0.999472	-0.0122215	0.993431	-0.100587	0.883354	Putative serine/threonine protein kinase involved in the adaptation to low concentrations of glucose independent of the SNF3 regulated pathway
YPL224C	MMT2	0.251305	0.695591	0.109004	0.999472	-0.108307	0.948083	0.0391361	0.96118	Putative metal transporter involved in mitochondrial iron accumulation closely related to Mmt1p
YDR086C	SSS1	-0.0240978	0.99121	-0.0309582	0.999472	0.382354	0.75698	0.215506	0.86674	Subunit of the Sec61p translocation complex (Sec61p-Sss1p-Sbh1p) that forms a channel for passage of secretory proteins through the endoplasmic reticulum membrane, and of the Ssh1p complex (Ssh1p-Sbh2p-Sss1p) interacts with Ost4p and Wbp1p
YPL127C	HHO1	0.326779	0.807222	-0.0785053	0.999472	0.0748517	0.962316	-0.473867	0.334587	Histone H1, a linker histone required for nucleosome packaging at restricted sites suppresses DNA repair involving homologous recombination not required for telomeric silencing, basal transcriptional repression, or efficient sporulation
YBR008C	FLR1	-3.98062	0	-1.81015	2.31e-10	-1.39632	1.64e-06	0.761772	0.336145	Plasma membrane multidrug transporter of the major facilitator superfamily, involved in efflux of fluconazole, diazaborine, benomyl, methotrexate, and other drugs expression induced in cells treated with the mycotoxin patulin
YBR109C	CMD1	-0.256784	0.900562	0.0546729	0.999472	0.158569	0.957127	0.279239	0.796512	Calmodulin Ca++ binding protein that regulates Ca++ independent processes (mitosis, bud growth, actin organization, endocytosis, etc.) and Ca++ dependent processes (stress-activated pathways), targets include Nuf1p, Myo2p and calcineurin
YIL108W	YIL108W	0.403266	0.877622	0.117413	0.999472	-0.180279	0.876114	-0.514968	0.584361	Putative metalloprotease
YJR088C	EMC2	-0.425656	0.572984	-0.0230848	0.999472	0.168748	0.933631	0.382269	0.616575	Member of a transmembrane complex required for efficient folding of proteins in the ER null mutant displays induction of the unfolded protein response
YIL009W	FAA3	-0.608884	0.0932969	-0.0314503	0.999472	-0.824899	0.00648136	-0.274805	0.773998	Long chain fatty acyl-CoA synthetase, activates imported fatty acids green fluorescent protein (GFP)-fusion protein localizes to the cell periphery
YGL043W	DST1	-0.196372	0.935699	0.0511338	0.999472	0.0673514	0.975599	0.139912	0.926485	General transcription elongation factor TFIIS, enables RNA polymerase II to read through blocks to elongation by stimulating cleavage of nascent transcripts stalled at transcription arrest sites
YBR080C	SEC18	-0.0326255	0.98951	0.0244331	0.999472	-0.121016	0.941355	-0.148311	0.891962	ATPase required for vesicular transport between ER and Golgi, the 'priming' step in homotypic vacuole fusion, autophagy, and protein secretion releases Sec17p from SNAP complexes has similarity to mammalian NSF
YDR482C	CWC21	0.498661	0.61398	0.343276	0.999472	0.776799	0.583578	0.828816	0.0430306	Protein involved in RNA splicing by the spliceosome component of a complex containing Cef1p interacts genetically with ISY1 and BUD13 may bind RNA has similarity to S. pombe Cwf21p
YOR192C-B	YOR192C-B	0.0630076	0.978326	1.00423	0.0728964	-1.42986	0.150028	-0.670507	0.31024	Retrotransposon TYA Gag and TYB Pol genes transcribed/translated as one unit polyprotein is processed to make a nucleocapsid-like protein (Gag), reverse transcriptase (RT), protease (PR), and integrase (IN) similar to retroviral genes
YOR126C	IAH1	-0.0667952	0.948299	-0.0956723	0.999472	0.174731	0.853858	0.21719	0.66828	Isoamyl acetate-hydrolyzing esterase, required in balance with alcohol acetyltransferase to maintain optimal amounts of isoamyl acetate, which is particularly important in sake brewing
YDR248C	YDR248C	0.155357	0.848542	0.233873	0.999472	-0.0473589	0.977204	-0.0544417	0.951577	Putative protein of unknown function sequence similarity to bacterial and human gluconokinase green fluorescent protein (GFP)-fusion protein localizes to the cytoplasm upregulated by deletion of the RNAP-II associated factor, PAF1
YOR324C	FRT1	0.962495	0.00596227	0.598234	0.07558	0.0890836	0.946112	-0.000136027	0.999798	Tail-anchored ER membrane protein that is a substrate of the phosphatase calcineurin interacts with homolog Frt2p promotes cell growth in stress conditions, possibly via a role in posttranslational translocation
YLR006C	SSK1	0.13896	0.884397	-0.0273908	0.999472	-0.412393	0.334231	-0.455201	0.172342	Cytoplasmic response regulator part of a two-component signal transducer that mediates osmosensing via a phosphorelay mechanism required for mitophagy dephosphorylated form is degraded by the ubiquitin-proteasome system potential Cdc28p substrate
YDR349C	YPS7	-0.212178	0.773647	0.0248119	0.999472	-0.0869389	0.948083	0.214062	0.687261	Putative GPI-anchored aspartic protease, member of the yapsin family of proteases involved in cell wall growth and maintenance located in the cytoplasm and endoplasmic reticulum
YHR199C-A	NBL1	0.0599929	0.985343	0.336295	0.999472	-0.458076	0.885931	-0.34383	0.792271	Subunit of the conserved chromosomal passenger complex (CPC Ipl1p-Sli15p-Bir1p-Nbl1p), which regulates mitotic chromosome segregation not required for the kinase activity of the complex mediates the interaction of Sli15p and Bir1p
YER168C	CCA1	-0.211876	0.770581	-0.0434073	0.999472	-0.142095	0.902001	-0.0313625	0.968962	ATP (CTP):tRNA-specific tRNA nucleotidyltransferase different forms targeted to the nucleus, cytosol, and mitochondrion are generated via the use of multiple transcriptional and translational start sites
YGL106W	MLC1	-0.115881	0.936536	0.0317769	0.999472	0.360951	0.683791	0.367937	0.530189	Essential light chain for Myo1p, light chain for Myo2p stabilizes Myo2p by binding to the neck region interacts with Myo1p, Iqg1p, and Myo2p to coordinate formation and contraction of the actomyosin ring with targeted membrane deposition
YKL182W	FAS1	-0.299515	0.852062	0.129814	0.999472	-0.716189	0.644095	-0.504901	0.552112	Beta subunit of fatty acid synthetase, which catalyzes the synthesis of long-chain saturated fatty acids contains acetyltransacylase, dehydratase, enoyl reductase, malonyl transacylase, and palmitoyl transacylase activities
YPR086W	SUA7	-0.398375	0.511678	-0.0676417	0.999472	0.0205026	0.988319	0.20833	0.68388	Transcription factor TFIIB, a general transcription factor required for transcription initiation and start site selection by RNA polymerase II
YDR284C	DPP1	-0.0588185	0.97179	-0.176588	0.999472	0.312721	0.540321	0.124919	0.869622	Diacylglycerol pyrophosphate (DGPP) phosphatase, zinc-regulated vacuolar membrane-associated lipid phosphatase, dephosphorylates DGPP to phosphatidate (PA) and Pi, then PA to diacylglycerol involved in lipid signaling and cell metabolism
YOR162C	YRR1	0.180423	0.791319	0.516667	0.150988	-0.258384	0.662301	0.172839	0.725438	Zn2-Cys6 zinc-finger transcription factor that activates genes involved in multidrug resistance paralog of Yrm1p, acting on an overlapping set of target genes
YOR360C	PDE2	-0.312313	0.579436	-0.267095	0.796382	-0.126743	0.910269	-0.184806	0.69565	High-affinity cyclic AMP phosphodiesterase, component of the cAMP-dependent protein kinase signaling system, protects the cell from extracellular cAMP, contains readthrough motif surrounding termination codon
YJR044C	VPS55	0.00641463	0.995943	-0.0787915	0.999472	0.27454	0.77356	0.0606423	0.974088	Late endosomal protein involved in late endosome to vacuole trafficking functional homolog of human obesity receptor gene-related protein (OB-RGRP)
YLR042C	YLR042C	0.80093	0.230826	-0.201141	0.999472	0.399303	0.625677	-0.52593	0.161377	Protein of unknown function localizes to the cytoplasm YLL042C is not an essential gene
YEL041W	YEF1	0.903698	0.232944	0.192872	0.999472	-0.396239	0.807155	-0.65739	0.11029	ATP-NADH kinase phosphorylates both NAD and NADH homooctameric structure consisting of 60-kDa subunits sequence similarity to Utr1p and Pos5p overexpression complements certain pos5 phenotypes
YBL020W	RFT1	-0.446493	0.360005	-0.335647	0.633807	-0.492795	0.189208	-0.405618	0.199528	Essential integral membrane protein that is required for translocation of Man5GlcNac2-PP-Dol from the cytoplasmic side to the lumenal side of the ER membrane but is not the flippase mutation is suppressed by expression of human p53 protein
YOR261C	RPN8	-0.030265	0.988823	-0.0943637	0.999472	0.465657	0.692818	0.247094	0.854683	Essential, non-ATPase regulatory subunit of the 26S proteasome has similarity to the human p40 proteasomal subunit and to another S. cerevisiae regulatory subunit, Rpn11p
YDL127W	PCL2	0.683111	0.55962	0.0384529	0.999472	0.211668	0.79611	-0.442296	0.517675	Cyclin, interacts with cyclin-dependent kinase Pho85p member of the Pcl1,2-like subfamily, involved in the regulation of polarized growth and morphogenesis and progression through the cell cycle localizes to sites of polarized cell growth
YHR147C	MRPL6	-0.466857	0.288662	-0.404663	0.960914	0.522255	0.625677	0.4805	0.531854	Mitochondrial ribosomal protein of the large subunit
YGL241W	KAP114	-0.170542	0.836564	-0.0800801	0.999472	0.0575127	0.966953	0.221861	0.615942	Karyopherin, responsible for nuclear import of Spt15p, Sua7p, histones H2A and H2B, and Nap1p amino terminus shows similarity to those of other importins, particularly Cse1p localization is primarily nuclear
YHR046C	INM1	0.300205	0.634898	-0.0452988	0.999472	0.153929	0.876846	-0.158618	0.825984	Inositol monophosphatase, involved in biosynthesis of inositol and in phosphoinositide second messenger signaling INM1 expression increases in the presence of inositol and decreases upon exposure to antibipolar drugs lithium and valproate
YLR305C	STT4	-0.384711	0.580228	-0.0915512	0.999472	-0.523481	0.353814	-0.241518	0.694231	Phosphatidylinositol-4-kinase that functions in the Pkc1p protein kinase pathway required for normal vacuole morphology, cell wall integrity, and actin cytoskeleton organization
YPL163C	SVS1	0.0905538	0.985844	0.0419845	0.999472	0.0943741	0.976281	-0.105157	0.962931	Cell wall and vacuolar protein, required for wild-type resistance to vanadate
YMR227C	TAF7	-0.545827	0.214232	0.141638	0.999472	-0.229843	0.854523	0.58085	0.0437595	TFIID subunit (67 kDa), involved in RNA polymerase II transcription initiation
YPL206C	PGC1	0.577312	0.738973	0.181803	0.999472	0.257159	0.767016	-0.0763991	0.960201	Phosphatidyl Glycerol phospholipase C regulates the phosphatidylglycerol (PG) content via a phospholipase C-type degradation mechanism contains glycerophosphodiester phosphodiesterase motifs
YNR026C	SEC12	0.134157	0.902781	0.0431543	0.999472	0.0404487	0.977204	-0.0719055	0.928958	Guanine nucleotide exchange factor (GEF), activates Sar1p by catalyzing the exchange of GDP for GTP required for the initiation of COPII vesicle formation in ER to Golgi transport glycosylated integral membrane protein of the ER
YMR205C	PFK2	-0.334939	0.82326	-0.280111	0.999472	-0.288435	0.911325	-0.429894	0.625082	Beta subunit of heterooctameric phosphofructokinase involved in glycolysis, indispensable for anaerobic growth, activated by fructose-2,6-bisphosphate and AMP, mutation inhibits glucose induction of cell cycle-related genes
YPL040C	ISM1	-0.504052	0.285907	0.0932757	0.999472	-0.578917	0.431	0.238676	0.643125	Mitochondrial isoleucyl-tRNA synthetase, null mutant is deficient in respiratory growth
YGR287C	IMA1	-0.102004	0.944036	-0.293795	0.999472	-0.340028	0.796242	-0.579651	0.38276	Major isomaltase (alpha-1,6-glucosidase) required for isomaltose utilization has specificity for isomaltose, palatinose, and methyl-alpha-glucoside member of the IMA isomaltase family
YPL141C	FRK1	0.198441	0.839696	0.473248	0.244833	-0.298791	0.600106	-0.0874279	0.913134	Putative protein kinase similar to Kin4p green fluorescent protein (GFP)-fusion protein localizes to the cytoplasm interacts with rRNA transcription and ribosome biogenesis factors and the long chain fatty acyl-CoA synthetase Faa3
YDR034C-D	YDR034C-D	0.00977774	0.993917	0.968049	0.0883175	-1.43697	0.148969	-0.654103	0.325107	Retrotransposon TYA Gag and TYB Pol genes transcribed/translated as one unit polyprotein is processed to make a nucleocapsid-like protein (Gag), reverse transcriptase (RT), protease (PR), and integrase (IN) similar to retroviral genes
YHR165C	PRP8	-0.084406	0.948037	0.194385	0.999472	-0.385767	0.579773	-0.0259399	0.975877	Component of the U4/U6-U5 snRNP complex, involved in the second catalytic step of splicing mutations of human Prp8 cause retinitis pigmentosa
YDL105W	NSE4	0.928226	0.103338	0.248801	0.999472	0.0538285	0.985153	-0.240687	0.768285	Nuclear protein that plays a role in the function of the Smc5p-Rhc18p complex
YDL004W	ATP16	-0.0476351	0.98778	-0.106769	0.999472	0.362666	0.830997	0.127746	0.938882	Delta subunit of the central stalk of mitochondrial F1F0 ATP synthase, which is a large, evolutionarily conserved enzyme complex required for ATP synthesis phosphorylated
YBL046W	PSY4	0.319086	0.586863	0.243917	0.897634	0.0191985	0.98896	0.0510886	0.949693	Regulatory subunit of protein phosphatase PP4 presence of Psy4p in the PP4 complex (along with catalytic subunit Pph3p and Psy2p) is required for dephosphorylation of the histone variant H2AX, but not for dephosphorylation of Rad53p, during recovery from the DNA damage checkpoint localization is cell-cycle dependent and regulated by Cdc28p phosphorylation required for cisplatin resistance homolog…
YEL027W	VMA3	0.0359407	0.988348	-0.0291903	0.999472	0.0883834	0.982317	-0.178337	0.907315	Proteolipid subunit of the vacuolar H(+)-ATPase V0 sector (subunit c dicyclohexylcarbodiimide binding subunit) required for vacuolar acidification and important for copper and iron metal ion homeostasis
YKR045C	YKR045C	0.313677	0.767709	-0.270932	0.999472	0.18038	0.905235	-0.368042	0.599259	Putative protein of unknown function epitope-tagged protein localizes to the cytoplasm
YHR064C	SSZ1	-0.601895	0.579436	-0.154904	0.999472	-0.167662	0.961329	0.0563	0.967964	Hsp70 protein that interacts with Zuo1p (a DnaJ homolog) to form a ribosome-associated complex that binds the ribosome via the Zuo1p subunit also involved in pleiotropic drug resistance via sequential activation of PDR1 and PDR5 binds ATP
YML045W-A	YML045W-A	-1.46845	0.0116832	-0.0210435	0.999472	-1.10222	0.273902	0.0889575	0.951706	Retrotransposon TYA Gag gene co-transcribed with TYB Pol translated as TYA or TYA-TYB polyprotein Gag is a nucleocapsid protein that is the structural constituent of virus-like particles (VLPs) similar to retroviral Gag
YGL227W	VID30	0.303956	0.654225	0.167867	0.999472	0.0260533	0.985153	0.0871385	0.897616	Protein involved in proteasome-dependent catabolite degradation of fructose-1,6-bisphosphatase (FBPase) binds FBPase shifts the balance of nitrogen metabolism toward glutamate production localizes to the nucleus and the cytoplasm
YOR306C	MCH5	-0.978871	0.00124289	-0.09698	0.999472	-0.0877061	0.937119	0.848846	0.108418	Plasma membrane riboflavin transporter facilitates the uptake of vitamin B2 required for FAD-dependent processes sequence similarity to mammalian monocarboxylate permeases, however mutants are not deficient in monocarboxylate transport
YLR363C	NMD4	-0.222211	0.775364	0.0334926	0.999472	0.0920704	0.960254	0.215314	0.717752	Protein interacting with Nam7p, may be involved in the nonsense-mediated mRNA decay pathway
YLR262C	YPT6	0.311752	0.656273	0.0660521	0.999472	0.404508	0.468806	0.116777	0.893471	Rab family GTPase, Ras-like GTP binding protein involved in the secretory pathway, required for fusion of endosome-derived vesicles with the late Golgi, maturation of the vacuolar carboxypeptidase Y has similarity to the human GTPase, Rab6
YGR148C	RPL24B	-0.301675	0.839892	-0.0211736	0.999472	0.532826	0.785207	0.571613	0.327732	Ribosomal protein L30 of the large (60S) ribosomal subunit, nearly identical to Rpl24Ap and has similarity to rat L24 ribosomal protein not essential for translation but may be required for normal translation rate
YOR207C	RET1	-0.445601	0.550316	0.123806	0.999472	-0.232726	0.869773	0.254901	0.641955	Second-largest subunit of RNA polymerase III, which is responsible for the transcription of tRNA and 5S RNA genes, and other low molecular weight RNAs
YDR169C	STB3	0.706894	0.152262	0.267854	0.796382	-0.143795	0.891178	-0.581536	0.087451	Ribosomal RNA processing element (RRPE)-binding protein involved in the glucose-induced transition from quiescence to growth restricted to nucleus in quiescent cells, released into cytoplasm after glucose repletion binds Sin3p
YPR169W	JIP5	-1.36565	1.79e-06	-0.365739	0.528847	-0.274368	0.669657	0.655184	0.0261848	Essential protein required for biogenesis of the large ribosomal subunit interacts with proteins involved in RNA processing, ribosome biogenesis, ubiquitination and demethylation similar to WDR55, a human WD repeat protein
YNL187W	SWT21	-0.071026	0.980201	0.607539	0.891114	-1.50181	0.0327796	-0.686346	0.443762	Protein involved in mRNA splicing contains a consensus nuclear export signal (NES) sequence similar to the consensus sequence recognized by Crm1p interacts genetically with Prp40p and Tgs1p contains WD40 repeats
YGR184C	UBR1	0.225449	0.836564	0.24327	0.919715	-0.322369	0.681155	-0.189401	0.774256	E3 ubiquitin ligase (N-recognin), forms heterodimer with Rad6p to ubiquitinate substrates in the N-end rule pathway regulates peptide transport via Cup9p ubiquitination mutation in human UBR1 causes Johansson-Blizzard Syndrome (JBS)
YPL004C	LSP1	-0.168828	0.935699	-0.0591642	0.999472	0.0393169	0.989391	-0.0521104	0.971241	Primary component of eisosomes, which are large immobile patch structures at the cell cortex associated with endocytosis, along with Pil1p and Sur7p null mutants show activation of Pkc1p/Ypk1p stress resistance pathways member of the BAR domain family
YNL086W	SNN1	-0.323365	0.741782	-0.504355	0.528847	0.411813	0.608207	0.103658	0.918355	Putative protein of unknown function likely member of BLOC complex involved in endosomal cargo sorting green fluorescent protein (GFP)-fusion protein localizes to endosomes
YGR085C	RPL11B	-0.234869	0.889841	-0.0849446	0.999472	0.404775	0.876114	0.315907	0.74449	Protein component of the large (60S) ribosomal subunit, nearly identical to Rpl11Ap involved in ribosomal assembly depletion causes degradation of proteins and RNA of the 60S subunit has similarity to E. coli L5 and rat L11
YKR089C	TGL4	0.435281	0.368003	0.176564	0.999472	-0.0506275	0.970795	-0.0880003	0.908904	Multifunctional triacylglycerol lipase, steryl ester hydrolase, and Ca2+-independent phospholipase A2 catalyzes acyl-CoA dependent acylation of LPA to PA required with Tgl3p for timely bud formation phosphorylated and activated by Cdc28p
YPL105C	SYH1	0.154265	0.852407	0.130562	0.999472	-0.412693	0.396547	-0.416967	0.449097	Protein of unknown function that influences nuclear pore distribution co-purifies with ribosomes contains a GYF domain, which bind proline-rich sequences deletion extends chronological lifespan
YOR342C	YOR342C	-1.29769	8.33e-06	-0.501823	0.244524	-0.0347433	0.9827	0.674523	0.118977	Putative protein of unknown function green fluorescent protein (GFP)-fusion protein localizes to the cytoplasm and the nucleus
YDL141W	BPL1	0.425331	0.565908	0.519177	0.150988	-0.737496	0.0192443	-0.634051	0.0658821	Biotin:apoprotein ligase, covalently modifies proteins with the addition of biotin, required for acetyl-CoA carboxylase (Acc1p) holoenzyme formation
YDR428C	BNA7	-0.113905	0.885617	0.187095	0.999472	-0.145108	0.894591	0.0715325	0.938251	Formylkynurenine formamidase, involved in the de novo biosynthesis of NAD from tryptophan via kynurenine
YBL002W	HTB2	-0.577502	0.41156	-0.212606	0.999472	0.271967	0.928898	0.419586	0.693939	Histone H2B, core histone protein required for chromatin assembly and chromosome function nearly identical to HTB1 Rad6p-Bre1p-Lge1p mediated ubiquitination regulates transcriptional activation, meiotic DSB formation and H3 methylation
YOR243C	PUS7	-0.438423	0.492404	0.0290024	0.999472	-0.241539	0.823484	0.163712	0.765048	Pseudouridine synthase, catalyzes pseudouridylation at positions 35 and 56 in U2 snRNA, position 50 in 5S rRNA, position 13 in cytoplasmic tRNAs, and position 35 in pre-tRNA(Tyr) conserved in archaea, vertebrates, and some bacteria
YBL068W-A	YBL068W-A	-1.60407	0.0074385	-0.731718	0.429604	0.170866	0.940419	0.828804	0.267524	Dubious open reading frame unlikely to encode a protein identified by fungal homology and RT-PCR
YDR529C	QCR7	-0.120394	0.94316	-0.166184	0.999472	0.451696	0.667763	0.244064	0.750325	Subunit 7 of the ubiquinol cytochrome-c reductase complex, which is a component of the mitochondrial inner membrane electron transport chain oriented facing the mitochondrial matrix N-terminus appears to play a role in complex assembly
YGL160W	AIM14	-0.117483	0.900562	-0.173053	0.999472	-0.00643477	0.994897	-0.023746	0.974798	Protein with similarity to iron/copper reductases (FRE1-8), possibly involved in iron homeostasis may interact with ribosomes null mutant displays elevated frequency of mitochondrial genome loss
YJL183W	MNN11	-0.838175	0.0178339	-0.0898472	0.999472	-0.25765	0.735858	0.394395	0.211385	Subunit of a Golgi mannosyltransferase complex that also contains Anp1p, Mnn9p, Mnn10p, and Hoc1p, and mediates elongation of the polysaccharide mannan backbone has homology to Mnn10p
YCR009C	RVS161	-0.125834	0.97179	-0.0866191	0.999472	0.272367	0.905235	0.14113	0.936189	Amphiphysin-like lipid raft protein interacts with Rvs167p and regulates polarization of the actin cytoskeleton, endocytosis, cell polarity, cell fusion and viability following starvation or osmotic stress
YKR100C	SKG1	0.404874	0.388169	0.18336	0.999472	0.0510288	0.970388	-0.249389	0.685754	Transmembrane protein with a role in cell wall polymer composition localizes on the inner surface of the plasma membrane at the bud and in the daughter cell
YJL082W	IML2	0.0438204	0.978932	0.268807	0.956894	-0.112531	0.931665	0.060829	0.955068	Protein of unknown function the authentic, non-tagged protein is detected in highly purified mitochondria in high-throughput studies
YDR098C-B	YDR098C-B	-1.41218	0.0460407	0.188341	0.999472	-1.18654	0.275394	0.167695	0.899032	Retrotransposon TYA Gag and TYB Pol genes transcribed/translated as one unit polyprotein is processed to make a nucleocapsid-like protein (Gag), reverse transcriptase (RT), protease (PR), and integrase (IN) similar to retroviral genes
YKR001C	VPS1	-0.288022	0.876443	0.155877	0.999472	-0.261396	0.894591	0.0207727	0.990326	Dynamin-like GTPase required for vacuolar sorting also involved in actin cytoskeleton organization, endocytosis, late Golgi-retention of some proteins, regulation of peroxisome biogenesis
YDL206W	YDL206W	0.480848	0.440499	0.0210805	0.999472	-0.257655	0.811533	-0.492966	0.304044	Putative protein of unknown function YDL206W is not an essential protein
YOL069W	NUF2	0.145404	0.856846	0.0771377	0.999472	0.300757	0.579967	0.332962	0.40098	Component of the evolutionarily conserved kinetochore-associated Ndc80 complex (Ndc80p-Nuf2p-Spc24p-Spc25p) involved in chromosome segregation, spindle checkpoint activity and kinetochore clustering
YMR106C	YKU80	0.020704	0.989277	-0.313676	0.960914	-0.0318818	0.988718	-0.176554	0.838628	Subunit of the telomeric Ku complex (Yku70p-Yku80p), involved in telomere length maintenance, structure and telomere position effect relocates to sites of double-strand cleavage to promote nonhomologous end joining during DSB repair
YLR327C	TMA10	1.07951	0.71329	0.18202	0.999472	0.634717	0.325445	-0.327492	0.838001	Protein of unknown function that associates with ribosomes putative homolog of the F1F0-ATPase synthase regulator Stf2p
YLR024C	UBR2	-0.615968	0.0901624	-0.0818289	0.999472	-0.365886	0.540321	0.255066	0.538691	Cytoplasmic ubiquitin-protein ligase (E3) required for ubiquitylation of Rpn4p mediates formation of a Mub1p-Ubr2p-Rad6p complex
YPL242C	IQG1	0.143455	0.896852	0.383016	0.727142	0.158958	0.910269	0.441897	0.331642	Essential protein required for determination of budding pattern, promotes localization of axial markers Bud4p and Cdc12p and functionally interacts with Sec3p, localizes to the contractile ring during anaphase, member of the IQGAP family
YOR005C	DNL4	0.0786567	0.981846	0.383637	0.999472	-0.625202	0.645578	0.0734405	0.971212	DNA ligase required for nonhomologous end-joining (NHEJ), forms stable heterodimer with required cofactor Lif1p, interacts with Nej1p involved in meiosis, not essential for vegetative growth
YNL291C	MID1	0.800698	0.0306488	0.0892049	0.999472	0.228331	0.849871	-0.175541	0.766239	N-glycosylated integral membrane protein of the ER membrane and plasma membrane, functions as a stretch-activated Ca2+-permeable cation channel required for Ca2+ influx stimulated by pheromone interacts with Cch1p forms an oligomer
YGR161W-B	YGR161W-B	-0.103326	0.958808	0.924877	0.107993	-1.50232	0.125548	-0.663215	0.313089	Retrotransposon TYA Gag and TYB Pol genes transcribed/translated as one unit polyprotein is processed to make a nucleocapsid-like protein (Gag), reverse transcriptase (RT), protease (PR), and integrase (IN) similar to retroviral genes
YNR033W	ABZ1	-0.208166	0.770581	-0.114735	0.999472	-0.282517	0.618504	-0.164594	0.747873	Para-aminobenzoate (PABA) synthase, has similarity to Escherichia coli PABA synthase components PabA and PabB required for the synthesis of para-aminobenzoic acid, an important intermediate for folate and ubiquinone Q biosynthesis
YGL131C	SNT2	0.180389	0.874151	0.619791	0.0682423	-0.643463	0.0732674	-0.16245	0.762041	DNA binding protein with similarity to the S. pombe Snt2 protein computational analysis suggests a role in regulation of expression of genes encoding amine transporters
YPL213W	LEA1	0.139392	0.865375	0.00906057	0.999472	0.245226	0.706434	0.0600583	0.930764	Component of U2 snRNP disruption causes reduced U2 snRNP levels physically interacts with Msl1p putative homolog of human U2A' snRNP protein
YMR030W	RSF1	0.373452	0.665641	-0.0183031	0.999472	0.0762082	0.97121	-0.252255	0.68281	Protein required for respiratory growth localized to both the nucleus and mitochondrion may interact with transcription factors to mediate the transition to respiratory growth and activate transcription of nuclear and mitochondrial genes
YMR232W	FUS2	1.05536	0.454379	0.255321	0.999472	1.56909	0.0339243	1.09795	0.0777163	Cytoplasmic protein localized to the shmoo tip required for the alignment of parental nuclei before nuclear fusion during mating
YOL139C	CDC33	-0.519616	0.620833	-0.122684	0.999472	0.130969	0.974758	0.27476	0.821549	Cytoplasmic mRNA cap binding protein and translation initiation factor eIF4E the eIF4E-cap complex is responsible for mediating cap-dependent mRNA translation via interactions with translation initiation factor eIF4G (Tif4631p or Tif4632p)
YHR071W	PCL5	-0.382935	0.525846	-0.354769	0.598365	0.486265	0.213639	0.448277	0.229104	Cyclin, interacts with and phosphorylated by Pho85p cyclin-dependent kinase (Cdk), induced by Gcn4p at level of transcription, specifically required for Gcn4p degradation, may be sensor of cellular protein biosynthetic capacity
YEL054C	RPL12A	-0.353059	0.792738	-0.0565814	0.999472	0.215041	0.943759	0.295668	0.721092	Protein component of the large (60S) ribosomal subunit, nearly identical to Rpl12Bp rpl12a rpl12b double mutant exhibits slow growth and slow translation has similarity to E. coli L11 and rat L12 ribosomal proteins
YHR152W	SPO12	-0.163264	0.826639	0.22248	0.999472	0.411149	0.717556	0.670365	0.123167	Nucleolar protein of unknown function, positive regulator of mitotic exit involved in regulating release of Cdc14p from the nucleolus in early anaphase, may play similar role in meiosis
YCL016C	DCC1	-0.346535	0.568073	0.0827125	0.999472	0.144722	0.894591	0.533054	0.0823857	Subunit of a complex with Ctf8p and Ctf18p that shares some components with Replication Factor C, required for sister chromatid cohesion and telomere length maintenance
YBR158W	AMN1	-0.338346	0.634898	-0.264883	0.8765	-0.593318	0.265947	-0.636813	0.0269858	Protein required for daughter cell separation, multiple mitotic checkpoints, and chromosome stability contains 12 degenerate leucine-rich repeat motifs expression is induced by the Mitotic Exit Network (MEN)
YLR075W	RPL10	-0.153813	0.936814	0.0135527	0.999472	0.378731	0.891178	0.318285	0.764	Protein component of the large (60S) ribosomal subunit, responsible for joining the 40S and 60S subunits regulates translation initiation has similarity to rat L10 ribosomal protein and to members of the QM gene family
YOR274W	MOD5	0.225953	0.718455	0.112404	0.999472	0.125097	0.909664	0.0809697	0.898522	Delta 2-isopentenyl pyrophosphate:tRNA isopentenyl transferase, required for biosynthesis of the modified base isopentenyladenosine in mitochondrial and cytoplasmic tRNAs gene is nuclear and encodes two isozymic forms
YLL019C	KNS1	2.27381	9.1e-11	0.668054	0.0393587	0.740537	0.0302814	-0.78829	0.0157624	Nonessential putative protein kinase of unknown cellular role member of the LAMMER family of protein kinases, which are serine/threonine kinases also capable of phosphorylating tyrosine residues
YNL219C	ALG9	-0.354238	0.626523	-0.235764	0.897634	-0.144814	0.910269	-0.151	0.799726	Mannosyltransferase, involved in N-linked glycosylation catalyzes the transfer of mannose from Dol-P-Man to lipid-linked oligosaccharides mutation of the human ortholog causes type 1 congenital disorders of glycosylation
YDL213C	NOP6	-0.519955	0.178125	0.111857	0.999472	0.0804314	0.96073	0.576324	0.0741871	rRNA-binding protein required for 40S ribosomal subunit biogenesis contains an RNA recognition motif (RRM) and has similarity to hydrophilins NOP6 may be a fungal-specific gene as no homologs have been yet identified in higher eukaryotes
YPL132W	COX11	0.100603	0.933396	-0.140077	0.999472	0.109138	0.927358	0.00232533	0.998617	Mitochondrial inner membrane protein required for delivery of copper to the Cox1p subunit of cytochrome c oxidase association with mitochondrial ribosomes suggests that copper delivery may occur during translation of Cox1p
YFL013C	IES1	0.262697	0.687713	0.361987	0.522975	-0.271851	0.634766	-0.136483	0.814364	Subunit of the INO80 chromatin remodeling complex
YGL056C	SDS23	-0.275659	0.664599	-0.0733976	0.999472	0.297452	0.79611	0.527043	0.200565	One of two S. cerevisiae homologs (Sds23p and Sds24p) of the S. pombe Sds23 protein, which is implicated in APC/cyclosome regulation involved in cell separation during budding
YCL052C	PBN1	0.0182055	0.988823	0.120551	0.999472	-0.0782613	0.948083	0.0736316	0.913857	Essential component of glycosylphosphatidylinositol-mannosyltransferase I, required for the autocatalytic post-translational processing of the protease B precursor Prb1p, localizes to ER in lumenal orientation homolog of mammalian PIG-X
YGL175C	SAE2	0.790225	0.31297	0.337018	0.999472	-0.98539	0.124774	-0.97787	0.0425369	Endonuclease that processes hairpin DNA structures with the MRX complex involved in meiotic and mitotic double-strand break repair phosphorylated in response to DNA damage and required for normal resistance to DNA-damaging agents
YGR191W	HIP1	-0.441993	0.386454	-0.160919	0.999472	-0.31909	0.67917	-0.130034	0.819927	High-affinity histidine permease, also involved in the transport of manganese ions
YLR435W	TSR2	-1.02273	0.00101153	-0.207055	0.999472	0.0845896	0.982465	0.682036	0.0475341	Protein with a potential role in pre-rRNA processing
YKL179C	COY1	0.03865	0.977561	0.15742	0.999472	0.181141	0.831933	0.253231	0.604168	Golgi membrane protein with similarity to mammalian CASP genetic interactions with GOS1 (encoding a Golgi snare protein) suggest a role in Golgi function
YCR020W-B	HTL1	-0.138016	0.933791	-0.510145	0.655269	0.453978	0.589497	-0.0708099	0.961385	Component of the RSC chromatin remodeling complex RSC functions in transcriptional regulation and elongation, chromosome stability, and establishing sister chromatid cohesion involved in telomere maintenance
YAL014C	SYN8	0.771505	0.0410404	0.188709	0.999472	-0.210002	0.818246	-0.602583	0.0343058	Endosomal SNARE related to mammalian syntaxin 8
YBR279W	PAF1	0.0801754	0.94316	0.236489	0.960914	0.244785	0.709463	0.318743	0.503745	Component of the Paf1p complex binds to and modulates the activity of RNA polymerases I and II required for expression of a subset of genes, including cell cycle-regulated genes homolog of human PD2/hPAF1 involved in transcription elongation as demonstrated by the G-less-based run-on (GLRO) assay
YHR035W	YHR035W	0.433114	0.673043	0.0205468	0.999472	-0.382111	0.848493	-0.517786	0.423658	Putative protein of unknown function not an essential gene
YDL055C	PSA1	-0.176525	0.944852	-0.123568	0.999472	-0.0250266	0.994201	-0.218644	0.903948	GDP-mannose pyrophosphorylase (mannose-1-phosphate guanyltransferase), synthesizes GDP-mannose from GTP and mannose-1-phosphate in cell wall biosynthesis required for normal cell wall structure
YBL017C	PEP1	-0.325619	0.718455	0.51737	0.297153	-0.667005	0.168402	0.215694	0.745158	Type I transmembrane sorting receptor for multiple vacuolar hydrolases cycles between the late-Golgi and prevacuolar endosome-like compartments
YIL094C	LYS12	-0.456299	0.610748	-0.0775577	0.999472	0.00203029	0.998867	0.191578	0.765476	Homo-isocitrate dehydrogenase, an NAD-linked mitochondrial enzyme required for the fourth step in the biosynthesis of lysine, in which homo-isocitrate is oxidatively decarboxylated to alpha-ketoadipate
YHR116W	COX23	-1.00082	0.552548	-0.497965	0.32167	0.354784	0.591704	0.789544	0.203988	Mitochondrial intermembrane space protein that functions in mitochondrial copper homeostasis, essential for functional cytochrome oxidase expression homologous to Cox17p contains twin cysteine-x9-cysteine motifs
YPL257W	YPL257W	-0.0406988	0.985343	0.0477354	0.999472	-0.579859	0.545823	-0.526436	0.402965	Putative protein of unknown function homozygous diploid deletion strain exhibits low budding index physically interacts with Hsp82p YPL257W is not an essential gene
YBR194W	AIM4	-0.225346	0.852062	-0.0665972	0.999472	0.330036	0.756529	0.310193	0.639922	Protein proposed to be associated with the nuclear pore complex null mutant is viable, displays elevated frequency of mitochondrial genome loss and is sensitive to freeze-thaw stress
YMR276W	DSK2	-0.444564	0.646199	-0.323776	0.891114	-0.169591	0.921445	-0.18057	0.839391	Nuclear-enriched ubiquitin-like polyubiquitin-binding protein, required for spindle pole body (SPB) duplication and for transit through the G2/M phase of the cell cycle, involved in proteolysis, interacts with the proteasome
YOR230W	WTM1	0.0749894	0.981673	-0.0896409	0.999472	-0.0716502	0.982462	-0.447115	0.623206	Transcriptional modulator involved in regulation of meiosis, silencing, and expression of RNR genes required for nuclear localization of the ribonucleotide reductase small subunit Rnr2p and Rnr4p contains WD repeats
YJL178C	ATG27	-0.092609	0.948299	0.0680876	0.999472	0.00343418	0.997719	0.0509465	0.96118	Type I membrane protein involved in autophagy and the cytoplasm-to-vacuole targeting (Cvt) pathway may be involved in membrane delivery to the phagophore assembly site
YML018C	YML018C	-0.209783	0.755121	0.0156303	0.999472	-0.186598	0.809519	0.0676569	0.937066	Putative protein of unknown function green fluorescent protein (GFP)-fusion protein localizes to the membrane of the vacuole physical interaction with Atg27p suggests a possible role in autophagy YML018C is not an essential gene
YOR111W	YOR111W	-0.0826586	0.953735	0.186171	0.999472	-0.144374	0.933877	0.00795977	0.994805	Putative protein of unknown function
YMR113W	FOL3	-0.387383	0.389492	-0.0150237	0.999472	-0.421288	0.320906	-0.129242	0.825984	Dihydrofolate synthetase, involved in folic acid biosynthesis catalyzes the conversion of dihydropteroate to dihydrofolate in folate coenzyme biosynthesis
YDR170W-A	YDR170W-A	-1.81262	4.54e-05	-0.345266	0.960914	-1.63381	0.00971757	-0.356859	0.593429	Retrotransposon TYA Gag gene Gag is a nucleocapsid protein that is the structural constituent of virus-like particles (VLPs) similar to retroviral Gag YDR170W-A is part of a mutant retrotransposon
YLR332W	MID2	0.226015	0.929425	0.112975	0.999472	0.0804606	0.957127	-0.167337	0.893031	O-glycosylated plasma membrane protein that acts as a sensor for cell wall integrity signaling and activates the pathway interacts with Rom2p, a guanine nucleotide exchange factor for Rho1p, and with cell integrity pathway protein Zeo1p
YPR093C	ASR1	0.621293	0.302435	-0.138223	0.999472	0.825793	0.0954904	0.0557789	0.951706	Ubiquitin ligase that modifies and regulates RNA Pol II involved in a putative alcohol-responsive signaling pathway accumulates in the nucleus under alcohol stress contains a Ring/PHD finger domain similar to the mammalian rA9 protein
YDR261W-B	YDR261W-B	-0.0752974	0.972548	0.933898	0.122075	-1.48269	0.133959	-0.662743	0.32394	Retrotransposon TYA Gag and TYB Pol genes transcribed/translated as one unit polyprotein is processed to make a nucleocapsid-like protein (Gag), reverse transcriptase (RT), protease (PR), and integrase (IN) similar to retroviral genes
YDR138W	HPR1	-0.0425083	0.97061	-0.0712217	0.999472	0.0317511	0.9827	-0.00989784	0.99053	Subunit of THO/TREX complexes that couple transcription elongation with mitotic recombination and with mRNA metabolism and export, subunit of an RNA Pol II complex regulates lifespan involved in telomere maintenance similar to Top1p
YMR012W	CLU1	-0.497796	0.629756	-0.0157147	0.999472	-0.252624	0.910269	0.10268	0.918392	eIF3 component of unknown function deletion causes defects in mitochondrial organization but not in growth or translation initiation, can rescue cytokinesis and mitochondrial organization defects of the Dictyostelium cluA- mutant
YKL197C	PEX1	0.245514	0.799523	0.359691	0.611968	-0.545657	0.189827	-0.360775	0.350972	AAA-peroxin that heterodimerizes with AAA-peroxin Pex6p and participates in the recycling of peroxisomal signal receptor Pex5p from the peroxisomal membrane to the cystosol induced by oleic acid and upregulated during anaerobiosis
YEL076C	YEL076C	-0.700419	0.274418	-0.159509	0.999472	-0.730322	0.0340063	-0.232697	0.838001	Putative protein of unknown function
YBL035C	POL12	-0.126183	0.871941	-0.225313	0.907794	-0.184504	0.820271	-0.290905	0.426239	B subunit of DNA polymerase alpha-primase complex, required for initiation of DNA replication during mitotic and premeiotic DNA synthesis also functions in telomere capping and length regulation
YHR215W	PHO12	-3.0637	0	-1.74625	1.83e-10	-0.916822	0.101265	0.286471	0.659151	One of three repressible acid phosphatases, a glycoprotein that is transported to the cell surface by the secretory pathway nearly identical to Pho11p upregulated by phosphate starvation
YPR063C	YPR063C	-0.178753	0.82326	-0.190785	0.999472	0.362863	0.828264	0.187953	0.689628	ER-localized protein of unknown function
YHR134W	WSS1	0.965035	0.0658769	0.291921	0.999472	0.484442	0.725265	0.00364709	0.996563	Sumoylated protein that localizes to a single spot on the nuclear periphery of mother cells but not daughters interacts genetically with SMT3 UV-sensitive mutant phenotype and genetic interactions suggest a role in the DNA damage response
YDL033C	SLM3	-0.274335	0.772666	-0.829696	0.246866	-0.250703	0.79611	-0.679299	0.334558	tRNA-specific 2-thiouridylase, responsible for 2-thiolation of the wobble base of mitochondrial tRNAs human ortholog is implicated in myoclonus epilepsy associated with ragged red fibers (MERRF)
YDR291W	HRQ1	0.32027	0.558055	0.296603	0.774166	-0.505998	0.189208	-0.43485	0.186692	Putative RecQ helicase belongs to the widely conserved RecQ family of proteins which are involved in maintaining genomic integrity similar to the human RecQ4p implicated in Rothmund-Thomson syndrome(RTS)
YER092W	IES5	0.331654	0.897991	0.0527475	0.999472	0.642583	0.291675	0.22495	0.81361	Protein that associates with the INO80 chromatin remodeling complex under low-salt conditions
YGR090W	UTP22	-0.65628	0.219389	0.0397576	0.999472	-0.379151	0.723535	0.22009	0.665099	Possible U3 snoRNP protein involved in maturation of pre-18S rRNA, based on computational analysis of large-scale protein-protein interaction data
YDL231C	BRE4	0.0853201	0.958808	0.157006	0.999472	-1.95863	5.82e-09	-1.409	0.00162622	Zinc finger protein containing five transmembrane domains null mutant exhibits strongly fragmented vacuoles and sensitivity to brefeldin A, a drug which is known to affect intracellular transport
YJL196C	ELO1	-0.23958	0.718455	-0.197957	0.984611	-0.139402	0.914997	-0.21427	0.639922	Elongase I, medium-chain acyl elongase, catalyzes carboxy-terminal elongation of unsaturated C12-C16 fatty acyl-CoAs to C16-C18 fatty acids
YLR299W	ECM38	-0.376279	0.486959	-0.073946	0.999472	-0.171705	0.848493	0.0373373	0.963557	Gamma-glutamyltranspeptidase, major glutathione-degrading enzyme involved in detoxification of electrophilic xenobiotics expression induced mainly by nitrogen starvation
YLR057W	YLR057W	-0.643014	0.061291	-0.304205	0.704483	-0.0577373	0.96487	0.354637	0.304768	Putative protein of unknown function YLR050W is not an essential gene
YJR051W	OSM1	-0.520988	0.16741	0.159937	0.999472	0.0124952	0.993431	0.664403	0.0131221	Fumarate reductase, catalyzes the reduction of fumarate to succinate, required for the reoxidation of intracellular NADH under anaerobic conditions mutations cause osmotic sensitivity
YCR094W	CDC50	-0.616824	0.0784855	-0.0239817	0.999472	0.198705	0.850644	0.675315	0.0660626	Endosomal protein that interacts with phospholipid flippase Drs2p interaction with Cdc50p is essential for Drs2p catalytic activity mutations affect cell polarity and polarized growth similar to Ynr048wp and Lem3p
YBR297W	MAL33	0.282166	0.698579	0.436166	0.391747	-0.186511	0.865543	0.0817737	0.903948	MAL-activator protein, part of complex locus MAL3 nonfunctional in genomic reference strain S288C
YGR292W	MAL12	0.613551	0.667896	-0.519482	0.632529	0.00820549	0.996993	-0.48215	0.574001	Maltase (alpha-D-glucosidase), inducible protein involved in maltose catabolism encoded in the MAL1 complex locus hydrolyzes the disaccharides maltose, turanose, maltotriose, and sucrose
YFR019W	FAB1	0.395555	0.532116	0.599292	0.0629435	-0.572463	0.120225	-0.219937	0.680453	1-phosphatidylinositol-3-phosphate 5-kinase vacuolar membrane kinase that generates phosphatidylinositol (3,5)P2, which is involved in vacuolar sorting and homeostasis
YDR093W	DNF2	-0.182457	0.868935	0.0616801	0.999472	-0.758216	0.0751285	-0.470087	0.200918	Aminophospholipid translocase (flippase) that localizes primarily to the plasma membrane contributes to endocytosis, protein transport and cell polarity type 4 P-type ATPase
YMR210W	YMR210W	0.0662759	0.967278	-0.0178319	0.999472	-0.102846	0.929573	-0.152512	0.827744	Putative acyltransferase with similarity to Eeb1p and Eht1p, has a minor role in medium-chain fatty acid ethyl ester biosynthesis may be involved in lipid metabolism and detoxification
YDL198C	GGC1	-0.222946	0.758786	-0.0924203	0.999472	-0.171315	0.922262	-0.190989	0.682827	Mitochondrial GTP/GDP transporter, essential for mitochondrial genome maintenance has a role in mitochondrial iron transport member of the mitochondrial carrier family
YPL231W	FAS2	-0.543714	0.654225	-0.0734409	0.999472	-0.86522	0.517553	-0.599681	0.42525	Alpha subunit of fatty acid synthetase, which catalyzes the synthesis of long-chain saturated fatty acids contains the acyl-carrier protein domain and beta-ketoacyl reductase, beta-ketoacyl synthase and self-pantetheinylation activities
YAL036C	RBG1	-0.577271	0.225287	-0.0838285	0.999472	-0.338766	0.650794	0.0509382	0.9488	Member of the DRG family of GTP-binding proteins associates with translating ribosomes interacts with Tma46p, Ygr250cp, Gir2p and Yap1p via two-hybrid
YLR417W	VPS36	-0.108542	0.914322	-0.439016	0.67993	0.0537023	0.97121	-0.213394	0.752939	Component of the ESCRT-II complex contains the GLUE (GRAM Like Ubiquitin binding in EAP45) domain which is involved in interactions with ESCRT-I and ubiquitin-dependent sorting of proteins into the endosome
YJR015W	YJR015W	-0.435316	0.510146	-0.109434	0.999472	-0.276934	0.74213	-0.0546445	0.943628	Putative protein of unknown function localizes to the endoplasmic reticulum and cytoplasm predicted to encode a membrane transporter based on phylogenetic analysis YJR015W is a non-essential gene
YHR170W	NMD3	-0.817512	0.0826804	0.00404927	0.999472	-0.289391	0.776897	0.390965	0.224194	Protein involved in nuclear export of the large ribosomal subunit acts as a Crm1p-dependent adapter protein for export of nascent ribosomal subunits through the nuclear pore complex
YDL077C	VAM6	0.067659	0.953178	0.324142	0.673692	-0.2297	0.716866	0.0477765	0.951577	Vacuolar protein that plays a critical role in the tethering steps of vacuolar membrane fusion by facilitating guanine nucleotide exchange on small guanosine triphosphatase Ypt7p
YHR017W	YSC83	0.208418	0.792557	0.165539	0.999472	0.144344	0.895959	0.243285	0.54928	Non-essential mitochondrial protein of unknown function mRNA induced during meiosis, peaking between mid to late prophase of meiosis I similar to S. douglasii YSD83
YDL110C	TMA17	0.906344	0.607921	0.582768	0.702237	0.51125	0.585256	0.0942086	0.951577	Protein of unknown function that associates with ribosomes heterozygous deletion demonstrated increases in chromosome instability in a rad9 deletion background protein abundance is decreased upon intracellular iron depletion
YMR298W	LIP1	-0.0539742	0.984126	-0.174409	0.999472	0.26886	0.910269	-0.0107745	0.994805	Ceramide synthase subunit single-span ER membrane protein associated with Lag1p and Lac1p and required for ceramide synthase activity, null mutant grows extremely slowly and is defective in ceramide synthesis
YOR212W	STE4	-0.0140516	0.990411	0.0371794	0.999472	0.0617275	0.970388	0.0269214	0.97231	G protein beta subunit, forms a dimer with Ste18p to activate the mating signaling pathway, forms a heterotrimer with Gpa1p and Ste18p to dampen signaling may recruit Rho1p to the polarized growth site during mating contains WD40 repeats
YPR138C	MEP3	0.948154	0.0163057	-0.29212	0.960914	-0.0289949	0.985153	-1.13389	0.00183847	Ammonium permease of high capacity and low affinity belongs to a ubiquitous family of cytoplasmic membrane proteins that transport only ammonium (NH4+) expression is under the nitrogen catabolite repression regulation ammonia permease
YBL039C-A	YBL039C-A	-1.08612	0.0916715	-0.139597	0.999472	-0.724938	0.745863	-0.0561628	0.974798	Dubious open reading frame unlikely to encode a protein, based on available experimental and comparative sequence data completely overlaps the verified ORF URA7 identified by expression profiling and mass spectrometry
YOR133W	EFT1	-0.605916	0.568738	-0.132703	0.999472	-0.120928	0.977204	0.108295	0.943628	Elongation factor 2 (EF-2), also encoded by EFT2 catalyzes ribosomal translocation during protein synthesis contains diphthamide, the unique posttranslationally modified histidine residue specifically ADP-ribosylated by diphtheria toxin
YJL079C	PRY1	0.35741	0.83332	-0.158427	0.999472	0.0574269	0.963553	-0.436849	0.341143	Protein of unknown function
YLR174W	IDP2	2.84755	3.14e-05	0.323023	0.999472	2.91032	7.09e-09	0.327954	0.684255	Cytosolic NADP-specific isocitrate dehydrogenase, catalyzes oxidation of isocitrate to alpha-ketoglutarate levels are elevated during growth on non-fermentable carbon sources and reduced during growth on glucose
YMR223W	UBP8	-0.260317	0.68694	0.0883402	0.999472	-0.468517	0.254977	-0.157991	0.843395	Ubiquitin-specific protease that is a component of the SAGA (Spt-Ada-Gcn5-Acetyltransferase) acetylation complex required for SAGA-mediated deubiquitination of histone H2B
YLR200W	YKE2	0.239571	0.914322	0.413025	0.984611	0.296271	0.859533	0.340026	0.783238	Subunit of the heterohexameric Gim/prefoldin protein complex involved in the folding of alpha-tubulin, beta-tubulin, and actin
YPL066W	YPL066W	0.931081	0.0074385	-0.0216545	0.999472	-0.466321	0.26601	-1.15855	1.05e-06	Putative protein of unknown function green fluorescent protein (GFP)-fusion protein localizes to the bud neck and cytoplasm null mutant is viable and exhibits growth defect on a non-fermentable (respiratory) carbon source
YBL018C	POP8	-0.578795	0.196167	-0.110665	0.999472	0.0374461	0.985153	0.328268	0.50587	Subunit of both RNase MRP and nuclear RNase P RNase MRP cleaves pre-rRNA, while nuclear RNase P cleaves tRNA precursors to generate mature 5' ends and facilitates turnover of nuclear RNAs
YER128W	YER128W	0.168971	0.898202	0.0807757	0.999472	0.0645179	0.981327	0.186606	0.88118	Protein that interacts with Vps4p and has a role in vacuolar sorting localizes to endosomes in a Vps4-dependent manner overexpression causes canavanine sensitivity and confers a partial class D vacuole morphology
YNR044W	AGA1	-0.794611	0.0192984	-0.701241	0.01342	0.598198	0.103124	0.719591	0.0084601	Anchorage subunit of a-agglutinin of a-cells, highly O-glycosylated protein with N-terminal secretion signal and C-terminal signal for addition of GPI anchor to cell wall, linked to adhesion subunit Aga2p via two disulfide bonds
YKL186C	MTR2	-0.72259	0.0269625	-0.593783	0.0608449	-0.561648	0.495231	-0.62242	0.0196397	mRNA transport regulator, essential nuclear protein Mex67p and Mtr2p form a mRNA export complex which binds to RNA
YPR082C	DIB1	0.550556	0.629756	0.399593	0.728634	0.104429	0.949391	-0.0185194	0.988333	17-kDa component of the U4/U6aU5 tri-snRNP, plays an essential role in pre-mRNA splicing, orthologue of hDIM1, the human U5-specific 15-kDa protein
YLR301W	YLR301W	-0.0964916	0.967006	0.0997779	0.999472	0.152972	0.95086	0.188705	0.880724	Protein of unknown function that interacts with Sec72p and Hrr25p
YMR194W	RPL36A	0.0169396	0.991427	-0.0897707	0.999472	0.238662	0.962316	-0.154192	0.876873	N-terminally acetylated protein component of the large (60S) ribosomal subunit, nearly identical to Rpl36Bp and has similarity to rat L36 ribosomal protein binds to 5.8 S rRNA
YGL003C	CDH1	-0.0764457	0.947522	-0.591375	0.0895067	0.378083	0.434085	-0.11525	0.884925	Cell-cycle regulated activator of the anaphase-promoting complex/cyclosome (APC/C), which directs ubiquitination of cyclins resulting in mitotic exit targets the APC/C to specific substrates including Cdc20p, Ase1p, Cin8p and Fin1p
YKL087C	CYT2	-0.0567612	0.956479	-0.075343	0.999472	0.380095	0.38895	0.249986	0.550061	Cytochrome c1 heme lyase, involved in maturation of cytochrome c1, which is a subunit of the mitochondrial ubiquinol-cytochrome-c reductase links heme covalently to apocytochrome c1
YDR208W	MSS4	0.187331	0.846631	0.221033	0.960914	-0.255336	0.743927	-0.20433	0.72681	Phosphatidylinositol-4-phosphate 5-kinase, involved in actin cytoskeleton organization and cell morphogenesis multicopy suppressor of stt4 mutation
YDR363W-A	SEM1	-0.173387	0.94316	0.262216	0.999472	0.106351	0.973644	0.323562	0.726611	Component of the lid subcomplex of the regulatory subunit of the 26S proteasome involved in mRNA export mediated by the TREX-2 complex (Sac3p-Thp1p) ortholog of human DSS1
YHR143W	DSE2	-0.789197	0.128856	-0.194202	0.999472	0.00297695	0.998867	0.442294	0.77858	Daughter cell-specific secreted protein with similarity to glucanases, degrades cell wall from the daughter side causing daughter to separate from mother expression is repressed by cAMP
YIR025W	MND2	-0.135812	0.924447	0.341886	0.999472	0.228991	0.842313	0.622308	0.643141	Subunit of the anaphase-promoting complex (APC) necessary for maintaining sister chromatid cohesion in prophase I of meiosis by inhibiting premature ubiquitination and subsequent degradation of substrates by the APC(Ama1) ubiquitin ligase
YHR042W	NCP1	-0.428713	0.646199	-0.205925	0.999472	-0.390494	0.695676	-0.306503	0.59544	NADP-cytochrome P450 reductase involved in ergosterol biosynthesis associated and coordinately regulated with Erg11p
YHR204W	MNL1	-0.699634	0.118547	-0.884629	0.0270446	-1.35199	1.04e-06	-1.33131	0.00189003	Alpha-1,2-specific exomannosidase of the endoplasmic reticulum in complex with Pdi1p, generates a Man7GlcNac2 oligosaccharide signal on glycoproteins destined for ubiquitin-proteasome degradation
YDL220C	CDC13	0.292948	0.70297	-0.240976	0.999472	-0.5986	0.151301	-0.990336	0.0340211	Single stranded DNA-binding protein found at TG1-3 telomere G-tails regulates telomere replication through recruitment of specific sub-complexes, but the essential function is telomere capping
YDR280W	RRP45	-0.12199	0.876443	-0.0724811	0.999472	0.128653	0.910269	0.0480861	0.951577	Exosome non-catalytic core component involved in 3'-5' RNA processing and degradation in both the nucleus and the cytoplasm has similarity to E. coli RNase PH and to human hRrp45p (PM/SCL-75, EXOSC9)
YJR141W	YJR141W	0.361099	0.607443	-0.0938492	0.999472	-0.220208	0.856081	-0.589687	0.145902	Essential protein of unknown function
YBR286W	APE3	-0.0195036	0.991427	-0.0258138	0.999472	0.0228409	0.993751	-0.1761	0.90375	Vacuolar aminopeptidase Y, processed to mature form by Prb1p
YBR149W	ARA1	-0.303054	0.910177	0.0178436	0.999472	-0.050427	0.987777	0.0932314	0.952023	NADP+ dependent arabinose dehydrogenase, involved in carbohydrate metabolism purified as homodimer naturally occurs with a N-terminus degradation product
YJR040W	GEF1	0.131798	0.880996	0.0270863	0.999472	-0.313517	0.542259	-0.379087	0.243347	Voltage-gated chloride channel localized to the golgi, the endosomal system, and plasma membrane, and involved in cation homeostasis highly homologous to vertebrate voltage-gated chloride channels
YOR265W	RBL2	0.0259444	0.991288	0.103802	0.999472	0.238958	0.883052	0.164211	0.924908	Protein involved in microtubule morphogenesis, required for protection from excess free beta-tubulin proposed to be involved the folding of beta-tubulin similar to mouse beta-tubulin cofactor A
YPL022W	RAD1	0.786275	0.0279976	0.312442	0.750217	-0.260962	0.739251	-0.515921	0.0765182	Single-stranded DNA endonuclease (with Rad10p), cleaves single-stranded DNA during nucleotide excision repair and double-strand break repair subunit of Nucleotide Excision Repair Factor 1 (NEF1) homolog of human XPF protein
YDR183W	PLP1	0.274567	0.673043	0.129113	0.999472	0.284213	0.681155	0.0595819	0.947188	Protein that interacts with CCT (chaperonin containing TCP-1) complex and has a role in actin and tubulin folding has weak similarity to phosducins, which are G-protein regulators
YPL220W	RPL1A	-0.407047	0.765937	-0.107259	0.999472	-0.0697445	0.988319	-0.0304367	0.985087	N-terminally acetylated protein component of the large (60S) ribosomal subunit, nearly identical to Rpl1Bp and has similarity to E. coli L1 and rat L10a ribosomal proteins rpl1a rpl1b double null mutation is lethal
YGL201C	MCM6	-0.110182	0.896852	-0.13904	0.999472	-0.0218769	0.988319	-0.0331722	0.965064	Protein involved in DNA replication component of the Mcm2-7 hexameric complex that binds chromatin as a part of the pre-replicative complex forms a subcomplex with Mcm4p and Mcm7p
YDR082W	STN1	1.25885	0.338662	-0.273083	0.999472	-0.104495	0.969616	-1.57039	0.00676469	Telomere end-binding and capping protein, plays a key role with Pol12p in linking telomerase action with completion of lagging strand synthesis, and in a regulatory step required for telomere capping
YFR008W	FAR7	0.808959	0.0901924	0.282384	0.999472	0.666001	0.224912	0.292808	0.699515	Protein involved in recovery from cell cycle arrest in response to pheromone, in a Far1p-independent pathway interacts with Far3p, Far8p, Far9p, Far10p, and Far11p
YCL043C	PDI1	-0.459056	0.85861	0.0448026	0.999472	-0.319847	0.905235	-0.0450092	0.978443	Protein disulfide isomerase multifunctional protein resident in the endoplasmic reticulum lumen, essential for the formation of disulfide bonds in secretory and cell-surface proteins, unscrambles non-native disulfide bonds forms a complex with Mnl1p that has exomannosidase activity, processing unfolded protein-bound Man8GlcNAc2 oligosaccharides to Man7GlcNAc2 which promotes degradation in the unf…
YJR105W	ADO1	-0.778982	0.33229	-0.270487	0.999472	-0.0175795	0.994201	0.288686	0.664002	Adenosine kinase, required for the utilization of S-adenosylmethionine (AdoMet) may be involved in recycling adenosine produced through the methyl cycle
YAL005C	SSA1	-0.27739	0.902781	0.0660843	0.999472	-0.170883	0.96073	-0.0644163	0.974088	ATPase involved in protein folding and nuclear localization signal (NLS)-directed nuclear transport member of heat shock protein 70 (HSP70) family forms a chaperone complex with Ydj1p localized to the nucleus, cytoplasm, and cell wall 98% identical with Ssa2p, but subtle differences between the two proteins provide functional specificity with respect to propagation of yeast [URE3] prions and vacu…
YDL167C	NRP1	-0.472129	0.26785	-0.0746136	0.999472	-0.801774	0.0124266	-0.46678	0.217662	Putative RNA binding protein of unknown function localizes to stress granules induced by glucose deprivation predicted to be involved in ribosome biogenesis
YHR006W	STP2	0.82593	0.0232862	0.389561	0.448978	0.0128309	0.994077	-0.188525	0.715877	Transcription factor, activated by proteolytic processing in response to signals from the SPS sensor system for external amino acids activates transcription of amino acid permease genes
YKR027W	BCH2	0.391261	0.391189	-0.078031	0.999472	-0.179681	0.828264	-0.53579	0.0576398	Member of the ChAPs family of proteins (Chs5p-Arf1p-binding proteins: Bch1p, Bch2p, Bud7p, Chs6p), that forms the exomer complex with Chs5p to mediate export of specific cargo proteins, including Chs3p, from the Golgi to the plasma membrane
YNL050C	YNL050C	-0.175327	0.802608	0.177875	0.999472	0.261469	0.649845	0.556277	0.413836	Putative protein of unknown function YNL050c is not an essential gene
YFL064C	YFL064C	-0.733934	0.0279976	-0.0366123	0.999472	-0.928741	0.00193614	-0.383859	0.267984	Putative protein of unknown function
YEL001C	IRC22	-0.127273	0.919733	-0.066392	0.999472	0.343401	0.878857	0.199202	0.808102	Putative protein of unknown function green fluorescent protein (GFP)-fusion localizes to the ER YEL001C is non-essential null mutant displays increased levels of spontaneous Rad52p foci
YIL085C	KTR7	-0.485651	0.226264	0.170929	0.999472	-0.860506	0.00356935	-0.153374	0.799726	Putative mannosyltransferase involved in protein glycosylation member of the KRE2/MNT1 mannosyltransferase family
YBR084W	MIS1	-0.401566	0.654626	0.203906	0.993249	-0.659224	0.380159	-0.176265	0.725438	Mitochondrial C1-tetrahydrofolate synthase, involved in interconversion between different oxidation states of tetrahydrofolate (THF) provides activities of formyl-THF synthetase, methenyl-THF cyclohydrolase, and methylene-THF dehydrogenase
YLR345W	YLR345W	0.272152	0.787856	0.184016	0.999472	0.0677106	0.957875	0.0955127	0.893471	Similar to 6-phosphofructo-2-kinase/fructose-2,6-bisphosphatase enzymes responsible for the metabolism of fructoso-2,6-bisphosphate mRNA expression is repressed by the Rfx1p-Tup1p-Ssn6p repressor complex YLR345W is not an essential gene
YJL068C	YJL068C	0.152637	0.889841	-0.259197	0.820074	0.113153	0.910809	-0.336008	0.443762	Non-essential intracellular esterase that can function as an S-formylglutathione hydrolase may be involved in the detoxification of formaldehyde, which can be metabolized to S-formylglutathione similar to human esterase D
YML009C	MRPL39	-0.352987	0.814973	-0.203461	0.999472	0.08926	0.947373	0.205092	0.788646	Mitochondrial ribosomal protein of the large subunit
YMR267W	PPA2	0.0607515	0.948746	-0.0903519	0.999472	0.278889	0.618504	0.0799892	0.907315	Mitochondrial inorganic pyrophosphatase, required for mitochondrial function and possibly involved in energy generation from inorganic pyrophosphate
YOR001W	RRP6	-0.292175	0.657899	0.178401	0.999472	-0.406165	0.504485	0.0109328	0.990326	Nuclear exosome exonuclease component has 3'-5' exonuclease activity involved in RNA processing, maturation, surveillance, degradation, tethering, and export has similarity to E. coli RNase D and to human PM-Sc1 100 (EXOSC10) mutant displays reduced transcription elongation in the G-less-based run-on (GLRO) assay
YMR003W	AIM34	0.0491031	0.975501	-0.319897	0.999472	0.613278	0.21552	0.2446	0.817815	Protein of unknown function GFP-fusion protein localizes to the mitochondria null mutant is viable and displays reduced frequency of mitochondrial genome loss
YNL183C	NPR1	-0.176138	0.835919	-0.17641	0.999472	-0.308987	0.62709	-0.301261	0.454705	Protein kinase that stabilizes several plasma membrane amino acid transporters by antagonizing their ubiquitin-mediated degradation phosphorylates Aly2p
YGR027W-A	YGR027W-A	-1.08291	0.152262	0.113136	0.999472	-1.59583	0.0798667	-0.640327	0.374798	Retrotransposon TYA Gag gene co-transcribed with TYB Pol translated as TYA or TYA-TYB polyprotein Gag is a nucleocapsid protein that is the structural constituent of virus-like particles (VLPs) similar to retroviral Gag
YPL088W	YPL088W	0.135691	0.897373	0.13615	0.999472	0.0157714	0.991315	0.030441	0.974088	Putative aryl alcohol dehydrogenase transcription is activated by paralogous transcription factors Yrm1p and Yrr1p along with genes involved in multidrug resistance
YGR108W	CLB1	0.800308	0.0399562	0.291674	0.728634	0.36427	0.425612	-0.0899423	0.889644	B-type cyclin involved in cell cycle progression activates Cdc28p to promote the transition from G2 to M phase accumulates during G2 and M, then targeted via a destruction box motif for ubiquitin-mediated degradation by the proteasome
YDL145C	COP1	-0.12643	0.944036	0.0344785	0.999472	-0.594245	0.601613	-0.562334	0.362623	Alpha subunit of COPI vesicle coatomer complex, which surrounds transport vesicles in the early secretory pathway
YBL107C	YBL107C	0.241965	0.725863	-0.151486	0.999472	0.856189	0.00583412	0.443086	0.157407	Putative protein of unknown function green fluorescent protein (GFP)-fusion protein localizes to the cytoplasm YBL107C is not an essential gene
YAL063C	FLO9	1.27059	0.136338	-0.592926	0.63553	0.0359201	0.988319	-1.53358	0.00189003	Lectin-like protein with similarity to Flo1p, thought to be expressed and involved in flocculation
YDL044C	MTF2	0.067912	0.969404	0.120962	0.999472	0.393934	0.389108	0.47316	0.162282	Mitochondrial matrix protein that interacts with an N-terminal region of mitochondrial RNA polymerase (Rpo41p) and couples RNA processing and translation to transcription
YBL006C	LDB7	-0.675844	0.0467061	-0.536741	0.129571	0.182033	0.819697	0.1929	0.693319	Component of the RSC chromatin remodeling complex interacts with Rsc3p, Rsc30p, Npl6p, and Htl1p to form a module important for a broad range of RSC functions
YIR007W	YIR007W	0.301987	0.641591	-0.0976613	0.999472	0.0354382	0.988092	-0.0691981	0.918392	Putative protein of unknown function green fluorescent protein (GFP)-fusion protein localizes to the cytoplasm YIR007W is a non-essential gene
YGL164C	YRB30	0.126861	0.890798	0.300596	0.738323	0.0403907	0.985153	0.359008	0.325107	RanGTP-binding protein, inhibits RanGAP1 (Rna1p)-mediated GTP hydrolysis of RanGTP (Gsp1p) shares similarity to proteins in other fungi but not in higher eukaryotes
YER182W	FMP10	0.0489756	0.967278	-0.272828	0.79696	0.640221	0.0890206	0.33994	0.341473	Putative protein of unknown function the authentic, non-tagged protein is detected in highly purified mitochondria in high-throughput studies
YJL187C	SWE1	0.843094	0.0449963	0.723538	0.0265446	-1.07992	0.000186958	-1.03636	2.51e-05	Protein kinase that regulates the G2/M transition by inhibition of Cdc28p kinase activity localizes to the nucleus and to the daughter side of the mother-bud neck homolog of S. pombe Wee1p potential Cdc28p substrate
YGL065C	ALG2	0.0467987	0.97179	0.197196	0.973078	0.0421332	0.977204	0.0656867	0.929401	Mannosyltransferase that catalyzes two consecutive steps in the N-linked glycosylation pathway alg2 mutants exhibit temperature-sensitive growth and abnormal accumulation of the lipid-linked oligosaccharide Man2GlcNAc2-PP-Dol
YCL061C	MRC1	0.210901	0.750563	0.0846241	0.999472	0.0896842	0.95002	0.0547749	0.951577	S-phase checkpoint protein required for DNA replication interacts with and stabilizes Pol2p at stalled replication forks during stress, where it forms a pausing complex with Tof1p and is phosphorylated by Mec1p protects uncapped telomeres
YFL002C	SPB4	-1.224	0.000243913	-0.233149	0.897634	-0.0163647	0.990191	0.957563	0.000238871	Putative ATP-dependent RNA helicase, nucleolar protein required for synthesis of 60S ribosomal subunits at a late step in the pathway sediments with 66S pre-ribosomes in sucrose gradients
YPR137C-B	YPR137C-B	-1.23243	0.0950388	0.303524	0.999472	-1.47914	0.124704	-0.19963	0.876998	Retrotransposon TYA Gag and TYB Pol genes transcribed/translated as one unit polyprotein is processed to make a nucleocapsid-like protein (Gag), reverse transcriptase (RT), protease (PR), and integrase (IN) similar to retroviral genes
YPL101W	ELP4	-0.156143	0.842632	-0.116113	0.999472	-0.205612	0.768626	-0.17597	0.719126	Subunit of Elongator complex, which is required for modification of wobble nucleosides in tRNA required for Elongator structural integrity
YOR346W	REV1	0.336841	0.508548	0.38519	0.851612	-0.183084	0.82533	-0.147708	0.881506	Deoxycytidyl transferase involved in repair of abasic sites and adducted guanines in damaged DNA by translesion synthesis (TLS) forms a complex with the subunits of DNA polymerase zeta, Rev3p and Rev7p
YBR268W	MRPL37	-0.00643412	0.993923	-0.302296	0.74427	0.764228	0.0178863	0.467847	0.361137	Mitochondrial ribosomal protein of the large subunit
YOR188W	MSB1	-0.0125329	0.990528	0.152928	0.999472	-0.366796	0.58815	-0.124752	0.835114	Protein involved in positive regulation of both 1,3-beta-glucan synthesis and the Pkc1p-MAPK pathway, potential Cdc28p substrate multicopy suppressor of temperature-sensitive mutations in CDC24 and CDC42, and of mutations in BEM4
YOR247W	SRL1	-0.0238589	0.992384	0.0521192	0.999472	-0.189534	0.956246	-0.323192	0.845347	Mannoprotein that exhibits a tight association with the cell wall, required for cell wall stability in the absence of GPI-anchored mannoproteins has a high serine-threonine content expression is induced in cell wall mutants
YKL168C	KKQ8	0.389468	0.762267	0.110555	0.999472	-0.525534	0.515544	-0.503607	0.384647	Putative serine/threonine protein kinase with unknown cellular role
YBR012W-B	YBR012W-B	-1.53321	0.0251958	0.228395	0.999472	-1.2312	0.250818	0.308336	0.779372	Retrotransposon TYA Gag and TYB Pol genes transcribed/translated as one unit polyprotein is processed to make a nucleocapsid-like protein (Gag), reverse transcriptase (RT), protease (PR), and integrase (IN) similar to retroviral genes
YNL024C-A	KSH1	0.0609061	0.988348	-0.398226	0.865929	-0.0696314	0.981327	-0.681215	0.539537	Essential protein suggested to function early in the secretory pathway inviability is suppressed by overexpression of Golgi protein Tvp23p ortholog of human Kish
YGL120C	PRP43	-0.626518	0.302957	-0.154984	0.999472	-0.253327	0.849871	0.085619	0.91087	RNA helicase in the DEAH-box family, functions in both RNA polymerase I and polymerase II transcript metabolism, involved in release of the lariat-intron from the spliceosome
YDL088C	ASM4	-1.38932	1.85e-07	-0.508195	0.159356	-0.467573	0.408445	0.247615	0.558529	Nuclear pore complex subunit, part of a subcomplex also containing Nup53p, Nup170p, and Pse1p
YNL280C	ERG24	-0.683614	0.118985	-0.411525	0.397175	-0.185519	0.882065	-0.0217319	0.975877	C-14 sterol reductase, acts in ergosterol biosynthesis mutants accumulate the abnormal sterol ignosterol (ergosta-8,14 dienol), and are viable under anaerobic growth conditions but inviable on rich medium under aerobic conditions
YGL223C	COG1	-0.0784449	0.933404	-0.00708044	0.999472	0.169746	0.842313	0.237311	0.563029	Essential component of the conserved oligomeric Golgi complex (Cog1p through Cog8p), a cytosolic tethering complex that functions in protein trafficking to mediate fusion of transport vesicles to Golgi compartments
YOL128C	YGK3	-0.0977375	0.939029	0.0385772	0.999472	-0.20157	0.891653	0.127041	0.894654	Protein kinase related to mammalian glycogen synthase kinases of the GSK-3 family GSK-3 homologs (Mck1p, Rim11p, Mrk1p, Ygk3p) are involved in control of Msn2p-dependent transcription of stress responsive genes and in protein degradation
YJR026W	YJR026W	-1.14581	0.0840399	0.293695	0.999472	-1.37397	0.114513	-0.17803	0.886826	Retrotransposon TYA Gag gene co-transcribed with TYB Pol translated as TYA or TYA-TYB polyprotein Gag is a nucleocapsid protein that is the structural constituent of virus-like particles (VLPs) similar to retroviral Gag
YKR041W	YKR041W	0.558088	0.808459	-0.0828173	0.999472	0.163684	0.958994	-0.555634	0.680453	Protein of unknown function localizes to the mitotic spindle overexpression of YKR041W affects endocytic protein trafficking
YHR060W	VMA22	0.143066	0.947392	-0.0185215	0.999472	0.134969	0.908678	-0.0486406	0.975877	Peripheral membrane protein that is required for vacuolar H+-ATPase (V-ATPase) function, although not an actual component of the V-ATPase complex functions in the assembly of the V-ATPase localized to the yeast endoplasmic reticulum (ER)
YDL101C	DUN1	-0.00846408	0.991476	0.0794259	0.999472	0.0152771	0.99091	0.141987	0.792935	Cell-cycle checkpoint serine-threonine kinase required for DNA damage-induced transcription of certain target genes, phosphorylation of Rad55p and Sml1p, and transient G2/M arrest after DNA damage also regulates postreplicative DNA repair
YCL025C	AGP1	-0.026145	0.985343	-0.0594474	0.999472	-0.276728	0.634766	-0.278084	0.563329	Low-affinity amino acid permease with broad substrate range, involved in uptake of asparagine, glutamine, and other amino acids expression is regulated by the SPS plasma membrane amino acid sensor system (Ssy1p-Ptr3p-Ssy5p)
YBL042C	FUI1	-0.975434	0.00289524	-0.365571	0.565112	-0.370913	0.57326	0.183737	0.824742	High affinity uridine permease, localizes to the plasma membrane also mediates low but significant transport of the cytotoxic nucleoside analog 5-fluorouridine not involved in uracil transport
YDL246C	SOR2	1.27263	0.225876	-0.485273	0.776189	0.666916	0.510283	-0.813368	0.122359	Protein of unknown function protein sequence is 99% identical to the Sor1p sorbitol dehydrogenase computational analysis of large-scale protein-protein interaction data also suggests a role in fructose or mannose metabolism
YMR289W	ABZ2	-0.145347	0.849898	0.17627	0.999472	-0.232201	0.713376	0.153705	0.779372	Aminodeoxychorismate lyase (4-amino-4-deoxychorismate lyase), catalyzes the third step in para-aminobenzoic acid biosynthesis involved in folic acid biosynthesis
YOR045W	TOM6	-0.477804	0.258479	-0.734605	0.952549	0.414918	0.897844	-0.0132543	0.994805	Component of the TOM (translocase of outer membrane) complex responsible for recognition and initial import steps for all mitochondrially directed proteins promotes assembly and stability of the TOM complex
YLR064W	PER33	0.166548	0.902781	0.017325	0.999472	0.32496	0.634787	0.10995	0.918392	Protein that localizes to the endoplasmic reticulum with some nuclear pore complex association deletion extends chronological lifespan highly conserved across species, orthologous to human TMEM33 and paralogous to Pom33p
YDR079C-A	TFB5	0.00319968	0.996905	-0.188322	0.999472	0.449337	0.570686	0.129853	0.893976	Component of the RNA polymerase II general transcription and DNA repair factor TFIIH involved in transcription initiation and in nucleotide-excision repair homolog of Chlamydomonas reinhardtii REX1-S protein involved in DNA repair
YBR150C	TBS1	-0.0633036	0.957067	0.0391316	0.999472	-0.0675715	0.959868	0.094261	0.88514	Putative protein of unknown function the authentic, non-tagged protein is detected in highly purified mitochondria in high-throughput studies
YNL332W	THI12	1.38294	0.0758063	0.618886	0.0536463	0.544895	0.633486	-0.265601	0.715537	Protein involved in synthesis of the thiamine precursor hydroxymethylpyrimidine (HMP) member of a subtelomeric gene family including THI5, THI11, THI12, and THI13
YML058W-A	HUG1	0.835034	0.724041	-0.496747	0.826934	0.154951	0.969942	-0.790062	0.470381	Protein involved in the Mec1p-mediated checkpoint pathway that responds to DNA damage or replication arrest, transcription is induced by DNA damage
YLL011W	SOF1	-0.574595	0.148059	0.15207	0.999472	-0.251196	0.811388	0.343856	0.32394	Essential protein required for biogenesis of 40S (small) ribosomal subunit has similarity to the beta subunit of trimeric G-proteins and the splicing factor Prp4p
YJL053W	PEP8	-0.0268339	0.984126	0.114238	0.999472	0.0947533	0.929573	0.221062	0.649693	Vacuolar protein sorting protein that forms part of the multimeric membrane-associated retromer complex along with Vps35p, Vps29p, Vps17p, and Vps5p essential for endosome-to-Golgi retrograde protein transport
YGL092W	NUP145	-0.00331297	0.996905	-0.0464565	0.999472	-0.331765	0.735601	-0.420294	0.275887	Essential nucleoporin, subunit of the Nup84p subcomplex catalyzes its own cleavage in vivo to generate a C-terminal fragment that assembles into the Nup84p subcomplex of the nuclear pore complex, and an N-terminal fragment of unknown function that is homologous to Nup100p the Nup84 subcomplex has a role in transcription elongation
YGR274C	TAF1	-0.0141858	0.990411	0.143842	0.999472	-0.102114	0.919987	0.142	0.796805	TFIID subunit (145 kDa), involved in RNA polymerase II transcription initiation possesses in vitro histone acetyltransferase activity but its role in vivo appears to be minor involved in promoter binding and G1/S progression
YDR277C	MTH1	0.21135	0.847832	0.326261	0.655269	-0.101558	0.953138	0.0123586	0.990326	Negative regulator of the glucose-sensing signal transduction pathway, required for repression of transcription by Rgt1p interacts with Rgt1p and the Snf3p and Rgt2p glucose sensors phosphorylated by Yck1p, triggering Mth1p degradation
YPR031W	NTO1	-0.243683	0.82815	0.0792238	0.999472	-0.413898	0.451588	0.0852698	0.930525	Subunit of the NuA3 histone acetyltransferase complex that acetylates histone H3 contains PHD finger domain that interacts with methylated histone H3
YGR076C	MRPL25	-0.149204	0.880144	0.0514144	0.999472	0.6581	0.0508251	0.918574	0.0761761	Mitochondrial ribosomal protein of the large subunit
YHR079C	IRE1	-0.0717057	0.94316	0.248369	0.929252	-1.01963	0.00782653	-0.557771	0.0721063	Serine-threonine kinase and endoribonuclease transmembrane protein that mediates the unfolded protein response (UPR) by regulating Hac1p synthesis through HAC1 mRNA splicing Kar2p binds inactive Ire1p and releases from it upon ER stress
YAL058W	CNE1	-0.632226	0.130161	-0.2053	0.999472	-0.364015	0.495348	0.112453	0.897616	Calnexin integral membrane ER chaperone involved in folding and quality control of glycoproteins chaperone activity is inhibited by Mpd1p, with which Cne1p interacts 24% identical to mammalian calnexin Ca+ binding not yet shown in yeast
YCR072C	RSA4	-0.733717	0.029187	-0.0070789	0.999472	0.0901489	0.949391	0.777129	0.00418403	WD-repeat protein involved in ribosome biogenesis may interact with ribosomes required for maturation and efficient intra-nuclear transport or pre-60S ribosomal subunits, localizes to the nucleolus
YBR037C	SCO1	-0.0573532	0.956257	-0.364732	0.528992	0.38072	0.377093	0.113278	0.866714	Copper-binding protein of the mitochondrial inner membrane, required for cytochrome c oxidase activity and respiration may function to deliver copper to cytochrome c oxidase has similarity to thioredoxins
YGL139W	FLC3	-0.249102	0.690569	0.312786	0.673692	-0.229562	0.7477	0.374415	0.243001	Putative FAD transporter, similar to Flc1p and Flc2p localized to the ER
YMR038C	CCS1	-0.534841	0.389113	-0.215002	0.941922	-0.135695	0.960172	-0.00650368	0.994805	Copper chaperone for superoxide dismutase Sod1p, involved in oxidative stress protection Met-X-Cys-X2-Cys motif within the N-terminal portion is involved in insertion of copper into Sod1p under conditions of copper deprivation
YJL134W	LCB3	0.346205	0.476226	-0.107282	0.999472	0.353495	0.431943	0.0466555	0.951577	Long-chain base-1-phosphate phosphatase with specificity for dihydrosphingosine-1-phosphate, regulates ceramide and long-chain base phosphates levels, involved in incorporation of exogenous long chain bases in sphingolipids
YDR310C	SUM1	-0.107649	0.903132	0.219328	0.960914	-0.697086	0.0382043	-0.297582	0.419589	Transcriptional repressor required for mitotic repression of middle sporulation-specific genes also acts as general replication initiation factor involved in telomere maintenance, chromatin silencing regulated by pachytene checkpoint
YIL050W	PCL7	0.573832	0.197057	-0.226019	0.906333	0.338367	0.53918	-0.227004	0.593508	Pho85p cyclin of the Pho80p subfamily, forms a functional kinase complex with Pho85p which phosphorylates Mmr1p and is regulated by Pho81p involved in glycogen metabolism, expression is cell-cycle regulated
YHL015W	RPS20	-0.355497	0.799534	-0.0936403	0.999472	0.232008	0.946112	0.247363	0.876161	Protein component of the small (40S) ribosomal subunit overproduction suppresses mutations affecting RNA polymerase III-dependent transcription has similarity to E. coli S10 and rat S20 ribosomal proteins
YMR319C	FET4	-0.016825	0.989277	-0.0354041	0.999472	-0.189248	0.810561	-0.211229	0.638364	Low-affinity Fe(II) transporter of the plasma membrane
YHR203C	RPS4B	-0.413775	0.760838	0.00435465	0.999472	0.0755134	0.985153	0.258644	0.825984	Protein component of the small (40S) ribosomal subunit identical to Rps4Ap and has similarity to rat S4 ribosomal protein
YNL299W	TRF5	-0.238336	0.728764	-0.0673036	0.999472	0.0644241	0.96073	0.170621	0.800168	Non-canonical poly(A) polymerase, involved in nuclear RNA degradation as a component of the TRAMP complex catalyzes polyadenylation of hypomodified tRNAs, and snoRNA and rRNA precursors overlapping but non-redundant functions with Pap2p
YFR033C	QCR6	0.410644	0.718552	0.785446	0.00325264	-0.305113	0.786191	-0.0861269	0.941825	Subunit 6 of the ubiquinol cytochrome-c reductase complex, which is a component of the mitochondrial inner membrane electron transport chain highly acidic protein required for maturation of cytochrome c1
YEL018W	EAF5	0.0782539	0.947522	0.178552	0.999472	0.0483293	0.977527	0.244782	0.686002	Esa1p-associated factor, non-essential subunit of the NuA4 acetyltransferase complex
YLR035C-A	YLR035C-A	-1.50746	0.0287684	0.143267	0.999472	-1.45675	0.142282	0.00827501	0.994805	Retrotransposon TYA Gag and TYB Pol genes polyprotein is processed to make a nucleocapsid-like protein (Gag), reverse transcriptase (RT), protease (PR), and integrase (IN) YLR035C-A is part of a mutant retrotransposon
YLR039C	RIC1	-0.128433	0.875417	0.188064	0.999472	-0.282178	0.609783	0.0682459	0.918392	Protein involved in retrograde transport to the cis-Golgi network forms heterodimer with Rgp1p that acts as a GTP exchange factor for Ypt6p involved in transcription of rRNA and ribosomal protein genes
YIL173W	VTH1	-0.19851	0.776176	1.00632	3.01e-05	-0.66873	0.0604765	0.638615	0.022621	Putative membrane glycoprotein with strong similarity to Vth2p and Pep1p/Vps10p, may be involved in vacuolar protein sorting
YFL017W-A	SMX2	-0.326313	0.713862	0.282774	0.987207	0.447766	0.526128	1.02646	0.00697673	Core Sm protein Sm G part of heteroheptameric complex (with Smb1p, Smd1p, Smd2p, Smd3p, Sme1p, and Smx3p) that is part of the spliceosomal U1, U2, U4, and U5 snRNPs homolog of human Sm G
YER113C	TMN3	-0.62454	0.230826	0.147397	0.999472	-0.707113	0.0276563	-0.00509872	0.995374	Protein with a role in cellular adhesion and filamentous growth similar to Emp70p and Tmn2p member of Transmembrane Nine family with 9 transmembrane segments localizes to Golgi induced by 8-methoxypsoralen plus UVA irradiation
YDR233C	RTN1	0.0422203	0.988348	-0.0618253	0.999472	0.0126386	0.996364	-0.297954	0.794151	ER membrane protein that interacts with Sey1p to maintain ER morphology interacts with exocyst subunit Sec6p, with Yip3p, and with Sbh1p null mutant has an altered ER morphology member of the RTNLA (reticulon-like A) subfamily
YLL055W	YCT1	0.183081	0.948037	-0.70211	0.409618	1.58837	0.0657833	1.27554	0.0453161	High-affinity cysteine-specific transporter with similarity to the Dal5p family of transporters green fluorescent protein (GFP)-fusion protein localizes to the endoplasmic reticulum YCT1 is not an essential gene
YML010W	SPT5	-0.215699	0.847803	0.134397	0.999472	-0.622316	0.276517	-0.334367	0.424657	Protein involved in regulating Pol I and Pol II transcription and pre-mRNA processing forms a complex with Spt4p contains a C-terminal repeat domain that is a target for phosphorylation by Sgv1p
YOR119C	RIO1	-0.79748	0.0239275	0.157637	0.999472	-0.258547	0.662328	0.621978	0.0824582	Essential serine kinase involved in cell cycle progression and processing of the 20S pre-rRNA into mature 18S rRNA
YDR516C	EMI2	0.196117	0.948787	0.204966	0.98659	-0.128854	0.90872	-0.21553	0.887386	Non-essential protein of unknown function required for transcriptional induction of the early meiotic-specific transcription factor IME1 required for sporulation expression is regulated by glucose-repression transcription factors Mig1/2p
YKL171W	NNK1	0.932956	0.0436387	0.318877	0.796382	-0.0341776	0.987777	-0.234077	0.648094	Protein kinase implicated in proteasome function interacts with TORC1, Ure2 and Gdh2 overexpression leads to hypersensitivity to rapamycin and nuclear accumulation of Gln3 epitope-tagged protein localizes to the cytoplasm
YLR192C	HCR1	-0.235538	0.875046	0.20065	0.999472	-0.081134	0.977204	0.17638	0.876873	Dual function protein involved in translation initiation as a substoichiometric component (eIF3j) of translation initiation factor 3 (eIF3) and required for processing of 20S pre-rRNA binds to eIF3 subunits Rpg1p and Prt1p and 18S rRNA
YOL056W	GPM3	-0.0464685	0.969637	-0.470413	0.528847	-0.0958902	0.948083	-0.409798	0.324123	Homolog of Gpm1p phosphoglycerate mutase, which converts 3-phosphoglycerate to 2-phosphoglycerate in glycolysis may be non-functional derivative of a gene duplication event
YDR435C	PPM1	0.381236	0.441568	-0.0869736	0.999472	0.0980539	0.93288	-0.204224	0.656531	Carboxyl methyltransferase, methylates the C terminus of the protein phosphatase 2A catalytic subunit (Pph21p or Pph22p), which is important for complex formation with regulatory subunits
YPL019C	VTC3	-0.48766	0.51449	-0.231145	0.905299	-0.512669	0.307017	-0.383493	0.364348	Subunit of the vacuolar transporter chaperone (VTC) complex involved in membrane trafficking, vacuolar polyphosphate accumulation, microautophagy and non-autophagic vacuolar fusion
YML098W	TAF13	0.0287417	0.985343	-0.0292557	0.999472	-0.00963246	0.994201	-0.116911	0.890014	TFIID subunit (19 kDa), involved in RNA polymerase II transcription initiation, similar to histone H4 with atypical histone fold motif of Spt3-like transcription factors
YIL014W	MNT3	-0.195205	0.887693	0.333571	0.673692	-0.594094	0.0928779	-0.11316	0.898522	Alpha-1,3-mannosyltransferase, adds the fourth and fifth alpha-1,3-linked mannose residues to O-linked glycans during protein O-glycosylation
YBL097W	BRN1	0.312738	0.611974	0.474862	0.326381	0.155862	0.877249	0.305014	0.487792	Subunit of the condensin complex required for chromosome condensation and for clustering of tRNA genes at the nucleolus may influence multiple aspects of chromosome transmission
YGR098C	ESP1	0.312826	0.578305	0.399303	0.74753	-0.596842	0.244168	-0.34365	0.325107	Separase, a caspase-like cysteine protease that promotes sister chromatid separation by mediating dissociation of the cohesin Scc1p from chromatin inhibits protein phosphatase 2A-Cdc55p to promote mitotic exit inhibited by Pds1p
YGR177C	ATF2	-0.999066	0.00098305	-0.339897	0.870983	-1.6604	1.2e-10	-0.98065	0.00577752	Alcohol acetyltransferase, may play a role in steroid detoxification forms volatile esters during fermentation, which is important for brewing and winemaking
YLR291C	GCD7	-0.466707	0.36458	-0.170788	0.999472	-0.0398942	0.9827	0.14501	0.792271	Beta subunit of the translation initiation factor eIF2B, the guanine-nucleotide exchange factor for eIF2 activity subsequently regulated by phosphorylated eIF2 first identified as a negative regulator of GCN4 expression
YMR092C	AIP1	0.0256189	0.990411	0.0852095	0.999472	0.110606	0.957875	0.0143917	0.993685	Actin cortical patch component, interacts with the actin depolymerizing factor cofilin required to restrict cofilin localization to cortical patches contains WD repeats
YOR090C	PTC5	-0.275066	0.657899	0.06343	0.999472	-0.477269	0.209224	-0.111411	0.856169	Mitochondrial type 2C protein phosphatase (PP2C) involved in regulation of pyruvate dehydrogenase activity by dephosphorylating the serine 133 of the Pda1p subunit acts in concert with kinases Pkp1p and Pkp2p and phosphatase Ptc6p
YKL117W	SBA1	-0.131044	0.967101	0.145971	0.999472	0.162399	0.970785	0.199697	0.913134	Co-chaperone that binds to and regulates Hsp90 family chaperones important for pp60v-src activity in yeast homologous to the mammalian p23 proteins and like p23 can regulate telomerase activity
YBR172C	SMY2	-0.0389822	0.97179	0.157269	0.999472	0.192344	0.852103	0.366894	0.280391	Protein of unknown function involved in COPII vesicle formation interacts with the Sec23p/Sec24p subcomplex overexpression suppresses the temperature sensitivity of a myo2 mutant has similarity to S. pombe Mpd2
YNL233W	BNI4	0.0996417	0.902781	-0.0185776	0.999472	0.310904	0.565946	0.208874	0.64366	Targeting subunit for Glc7p protein phosphatase, localized to the bud neck, required for localization of chitin synthase III to the bud neck via interaction with the chitin synthase III regulatory subunit Skt5p
YDR453C	TSA2	1.70765	0.00386154	-0.297913	0.999472	0.585931	0.561207	-0.814731	0.0787299	Stress inducible cytoplasmic thioredoxin peroxidase cooperates with Tsa1p in the removal of reactive oxygen, nitrogen and sulfur species using thioredoxin as hydrogen donor deletion enhances the mutator phenotype of tsa1 mutants
YLL033W	IRC19	0.795584	0.261787	0.162498	0.999472	0.163178	0.919987	-0.363669	0.492461	Putative protein of unknown function YLL033W is not an essential gene but mutant is defective in spore formation null mutant displays increased levels of spontaneous Rad52p foci
YOL113W	SKM1	1.46707	5.68e-05	0.670565	0.0212341	0.852965	0.00526748	0.122254	0.854683	Member of the PAK family of serine/threonine protein kinases with similarity to Ste20p and Cla4p involved in down-regulation of sterol uptake proposed to be a downstream effector of Cdc42p during polarized growth
YCR014C	POL4	2.79751	0.000240497	1.00482	0.398467	0.907459	0.54472	-1.4664	0.00405356	DNA polymerase IV, undergoes pair-wise interactions with Dnl4p-Lif1p and Rad27p to mediate repair of DNA double-strand breaks by non-homologous end joining (NHEJ) homologous to mammalian DNA polymerase beta
YDR130C	FIN1	0.337183	0.640436	0.043639	0.999472	0.120401	0.949391	0.0985188	0.940012	Spindle pole body-related intermediate filament protein forms cell cycle-specific filaments between spindle pole bodies in mother and daughter cells localization cell-cycle dependent involved in Glc7p localization and regulation
YPL190C	NAB3	-0.00750331	0.993816	-0.014228	0.999472	-0.137652	0.928898	-0.244635	0.694093	Single stranded RNA binding protein acidic ribonucleoprotein required for termination of non-poly(A) transcripts and efficient splicing interacts with Nrd1p
YJR021C	REC107	0.598782	0.451917	-0.262759	0.999472	0.505718	0.511356	-0.276067	0.664874	Protein involved in early stages of meiotic recombination involved in coordination between the initiation of recombination and the first division of meiosis part of a complex (Rec107p-Mei4p-Rec114p) required for ds break formation
YIL072W	HOP1	1.47381	0.0322329	1.05897	0.00702033	0.158813	0.952318	-0.103146	0.876873	Meiosis-specific DNA binding protein that displays Red1p dependent localization to the unsynapsed axial-lateral elements of the synaptonemal complex required for homologous chromosome synapsis and chiasma formation
YBL100W-B	YBL100W-B	0.0290865	0.990411	0.990073	0.0889081	-1.42146	0.154279	-0.639779	0.349348	Retrotransposon TYA Gag and TYB Pol genes transcribed/translated as one unit polyprotein is processed to make a nucleocapsid-like protein (Gag), reverse transcriptase (RT), protease (PR), and integrase (IN) similar to retroviral genes
YBL079W	NUP170	-0.64126	0.27881	-0.107615	0.999472	-0.842583	0.0954904	-0.373752	0.367846	Subunit of the nuclear pore complex (NPC), required for NPC localization of specific nucleoporins involved in nuclear envelope permeability and chromosome segregation has similar to Nup157p essential role, with Nup157p, in NPC assembly
YMR242C	RPL20A	-0.215723	0.898202	-0.120035	0.999472	0.503193	0.859533	0.354203	0.764505	Protein component of the large (60S) ribosomal subunit, nearly identical to Rpl20Bp and has similarity to rat L18a ribosomal protein
YPL241C	CIN2	-0.638904	0.360629	-0.168654	0.999472	0.162608	0.893909	0.727007	0.193444	GTPase-activating protein (GAP) for Cin4p tubulin folding factor C involved in beta-tubulin (Tub2p) folding mutants display increased chromosome loss and benomyl sensitivity deletion complemented by human GAP, retinitis pigmentosa 2
YMR290C	HAS1	-0.815853	0.114497	-0.0496604	0.999472	-0.252434	0.909664	0.334819	0.343941	ATP-dependent RNA helicase localizes to both the nuclear periphery and nucleolus highly enriched in nuclear pore complex fractions constituent of 66S pre-ribosomal particles
YER175C	TMT1	0.678436	0.0829006	0.150076	0.999472	0.366498	0.588599	-0.0223374	0.975877	Trans-aconitate methyltransferase, cytosolic enzyme that catalyzes the methyl esterification of 3-isopropylmalate, an intermediate of the leucine biosynthetic pathway, and trans-aconitate, which inhibits the citric acid cycle
YML111W	BUL2	-0.237015	0.694132	-0.0818115	0.999472	-0.434415	0.287042	-0.204553	0.659151	Component of the Rsp5p E3-ubiquitin ligase complex, involved in intracellular amino acid permease sorting, functions in heat shock element mediated gene expression, essential for growth in stress conditions, functional homolog of BUL1
YPR057W	BRR1	0.419751	0.569567	0.507893	0.302479	0.68375	0.0812559	0.883586	0.00397249	snRNP protein component of spliceosomal snRNPs, required for pre-mRNA splicing and snRNP biogenesis in null mutant newly-synthesized snRNAs are destabilized and 3'-end processing is slowed
YNL277W	MET2	-0.225543	0.778948	-1.18811	0.00106789	-0.0498172	0.974101	-0.944702	0.0173821	L-homoserine-O-acetyltransferase, catalyzes the conversion of homoserine to O-acetyl homoserine which is the first step of the methionine biosynthetic pathway
YER056C	FCY2	-1.18767	0.01546	-0.549965	0.238617	-0.205246	0.919987	0.259265	0.540956	Purine-cytosine permease, mediates purine (adenine, guanine, and hypoxanthine) and cytosine accumulation
YNL075W	IMP4	-0.263202	0.65597	0.125218	0.999472	0.215957	0.804182	0.475948	0.150515	Component of the SSU processome, which is required for pre-18S rRNA processing interacts with Mpp10p member of a superfamily of proteins that contain a sigma(70)-like motif and associate with RNAs
YJL071W	ARG2	-0.60261	0.285907	-0.0209149	0.999472	-0.445424	0.377984	0.355076	0.529177	Acetylglutamate synthase (glutamate N-acetyltransferase), mitochondrial enzyme that catalyzes the first step in the biosynthesis of the arginine precursor ornithine forms a complex with Arg5,6p
YKL034W	TUL1	-0.375668	0.441955	0.0682	0.999472	-0.180953	0.823484	0.264659	0.490097	Golgi-localized RING-finger ubiquitin ligase (E3), involved in ubiquitinating and sorting membrane proteins that contain polar transmembrane domains to multivesicular bodies for delivery to the vacuole for quality control purposes
YDR255C	RMD5	0.503758	0.308162	0.390953	0.490391	0.0773908	0.970388	-0.0516519	0.946666	Conserved protein that has an E3-like ubiquitin ligase activity necessary for polyubiquitination and degradation of the gluconeogenic enzyme fructose-1,6-bisphosphatase also required for sporulation has a degenerate RING finger domain
YOR292C	YOR292C	0.0852209	0.939029	-0.137325	0.999472	-0.20341	0.876032	-0.488066	0.131875	Putative protein of unknown function green fluorescent protein (GFP)-fusion protein localizes to the vacuole YOR292C is not an essential gene
YBR015C	MNN2	-0.619011	0.347247	-0.248495	0.929247	-0.375381	0.700969	-0.159634	0.825817	Alpha-1,2-mannosyltransferase, responsible for addition of the first alpha-1,2-linked mannose to form the branches on the mannan backbone of oligosaccharides, localizes to an early Golgi compartment
YOL030W	GAS5	-0.109858	0.948037	-0.00794056	0.999472	-0.138579	0.952318	-0.171263	0.876873	1,3-beta-glucanosyltransferase, has similarity to Gas1p localizes to the cell wall
YMR218C	TRS130	-0.110361	0.898767	0.310609	0.723259	-0.524555	0.379351	-0.0169382	0.98319	One of 10 subunits of the transport protein particle (TRAPP) complex of the cis-Golgi which mediates vesicle docking and fusion involved in ER to Golgi membrane traffic mutation activates transcription of OCH1
YFR011C	AIM13	-0.153234	0.910201	-0.0494165	0.999472	0.420737	0.734309	0.447185	0.384647	Putative protein of unknown function the authentic, non-tagged protein is detected in highly purified mitochondria null mutant displays reduced respiratory growth and reduced frequency of mitochondrial genome loss
YCR018C-A	YCR018C-A	-0.666844	0.794347	0.900188	0.764209	-1.5353	0.0720646	-0.215204	0.927029	Putative protein of unknown function encoded opposite a Ty1 LTR
YIL036W	CST6	0.475885	0.277872	0.0428892	0.999472	0.337051	0.530219	-0.0704684	0.923508	Basic leucine zipper (bZIP) transcription factor of the ATF/CREB family, proposed to be a regulator of oleate responsive genes involved in utilization of non-optimal carbon sources and chromosome stability
YPR002W	PDH1	-0.178547	0.883202	0.133407	0.999472	0.388118	0.445563	0.870425	0.00331199	Mitochondrial protein that participates in respiration, induced by diauxic shift homologous to E. coli PrpD, may take part in the conversion of 2-methylcitrate to 2-methylisocitrate
YGR067C	YGR067C	0.421937	0.725974	0.381002	0.999472	-0.594556	0.602821	-0.309154	0.717752	Putative protein of unknown function contains a zinc finger motif similar to that of Adr1p
YDR397C	NCB2	-0.133698	0.922507	-0.366243	0.567564	0.455976	0.239135	0.176778	0.824537	Subunit of a heterodimeric NC2 transcription regulator complex with Bur6p complex binds to TBP and can repress transcription by preventing preinitiation complex assembly or stimulate activated transcription homologous to human NC2beta
YNL222W	SSU72	-0.0344091	0.975695	-0.137459	0.999472	0.409477	0.580238	0.190502	0.761319	Transcription/RNA-processing factor that associates with TFIIB and cleavage/polyadenylation factor Pta1p exhibits phosphatase activity on serine-5 of the RNA polymerase II C-terminal domain affects start site selection in vivo
YDR046C	BAP3	-0.187357	0.852062	-0.27693	0.907794	0.14023	0.928898	-0.0568402	0.950252	Amino acid permease involved in the uptake of cysteine, leucine, isoleucine and valine
YGL083W	SCY1	-0.074635	0.939029	-0.0751537	0.999472	-0.294661	0.587657	-0.224422	0.667526	Putative kinase, suppressor of GTPase mutant, similar to bovine rhodopsin kinase
YKL007W	CAP1	-0.17841	0.913702	0.0875504	0.999472	0.138625	0.930612	0.252397	0.749206	Alpha subunit of the capping protein (CP) heterodimer (Cap1p and Cap2p) which binds to the barbed ends of actin filaments preventing further polymerization localized predominantly to cortical actin patches
YMR304C-A	YMR304C-A	0.764624	0.786441	0.0908451	0.999472	0.110972	0.973644	-0.829931	0.54703	Dubious open reading frame unlikely to encode a protein, based on available experimental and comparative sequence data partially overlaps the verified gene SCW10
YBR141C	YBR141C	0.459137	0.618126	-0.122854	0.999472	-0.0929753	0.970099	-0.487075	0.66593	Putative S-adenosylmethionine-dependent methyltransferase green fluorescent protein (GFP)-fusion protein localizes to the nucleolus YBR141C is not an essential gene
YKL106W	AAT1	-0.138469	0.877912	0.220529	0.924021	-0.410407	0.328309	-0.0758372	0.909378	Mitochondrial aspartate aminotransferase, catalyzes the conversion of oxaloacetate to aspartate in aspartate and asparagine biosynthesis
YPR103W	PRE2	-0.0735837	0.966611	0.0460831	0.999472	0.0301847	0.990191	-0.0426003	0.974088	Beta 5 subunit of the 20S proteasome, responsible for the chymotryptic activity of the proteasome
YNL323W	LEM3	0.0706163	0.973378	0.116036	0.999472	-0.256725	0.67332	-0.284832	0.729685	Membrane protein of the plasma membrane and ER, interacts specifically in vivo with the phospholipid translocase (flippase) Dnf1p involved in translocation of phospholipids and alkylphosphocholine drugs across the plasma membrane
YLR280C	YLR280C	0.819824	0.502989	-0.156758	0.999472	0.720225	0.456075	-0.339625	0.611023	Dubious open reading frame unlikely to encode a functional protein, based on available experimental and comparative sequence data
YLR262C-A	TMA7	-0.106824	0.954129	0.205014	0.999472	0.406074	0.908115	0.461854	0.563329	Protein of unknown that associates with ribosomes null mutant exhibits translation defects, altered polyribosome profiles, and resistance to the translation inhibitor anisomcyin
YFR044C	DUG1	0.0880205	0.97179	0.131048	0.999472	-0.0296418	0.992752	-0.171336	0.891962	Cys-Gly metallo-di-peptidase forms a complex with Dug2p and Dug3p to degrade glutathione (GSH) and other peptides containing a gamma-glu-X bond in an alternative pathway to GSH degradation by gamma-glutamyl transpeptidase (Ecm38p)
YLR309C	IMH1	-0.144318	0.858873	0.177217	0.999472	0.324938	0.561865	0.600356	0.0308303	Protein involved in vesicular transport, mediates transport between an endosomal compartment and the Golgi, contains a Golgi-localization (GRIP) domain that interacts with activated Arl1p-GTP to localize Imh1p to the Golgi
YML045W	YML045W	-1.50316	0.0286921	0.206773	0.999472	-1.25729	0.226871	0.221853	0.858596	Retrotransposon TYA Gag and TYB Pol genes transcribed/translated as one unit polyprotein is processed to make a nucleocapsid-like protein (Gag), reverse transcriptase (RT), protease (PR), and integrase (IN) similar to retroviral genes
YIL041W	GVP36	-0.13061	0.94316	-0.135933	0.999472	0.231344	0.910269	0.0509882	0.969702	BAR domain-containing protein that localizes to both early and late Golgi vesicles required for adaptation to varying nutrient concentrations, fluid-phase endocytosis, polarization of the actin cytoskeleton, and vacuole biogenesis
YDR200C	VPS64	0.0395741	0.97179	0.288961	0.765612	-0.622192	0.0840102	-0.353283	0.307198	Protein required for cytoplasm to vacuole targeting of proteins forms a complex with Far3p and Far7p to Far11p involved in recovery from pheromone-induced cell cycle arrest mutant has increased aneuploidy tolerance
YIL140W	AXL2	-0.226962	0.83332	0.0921673	0.999472	-0.218812	0.794374	0.0414325	0.969702	Integral plasma membrane protein required for axial budding in haploid cells, localizes to the incipient bud site and bud neck glycosylated by Pmt4p potential Cdc28p substrate
YMR029C	FAR8	0.435274	0.656957	0.0452389	0.999472	0.198865	0.782023	-0.087691	0.918392	Protein involved in recovery from cell cycle arrest in response to pheromone, in a Far1p-independent pathway interacts with Far3p, Far7p, Far9p, Far10p, and Far11p
YCR027C	RHB1	0.578417	0.285502	-0.110874	0.999472	0.349318	0.608207	-0.0919922	0.918392	Putative Rheb-related GTPase involved in regulating canavanine resistance and arginine uptake member of the Ras superfamily of G-proteins
YBL068W	PRS4	-0.302339	0.578567	-0.146917	0.999472	0.213716	0.785207	0.335209	0.45769	5-phospho-ribosyl-1(alpha)-pyrophosphate synthetase, synthesizes PRPP, which is required for nucleotide, histidine, and tryptophan biosynthesis one of five related enzymes, which are active as heteromultimeric complexes
YPR169W-A	YPR169W-A	-1.45271	0.00141785	-0.892901	0.0971806	-0.207705	0.959486	0.139805	0.905196	Dubious open reading frame unlikely to encode a protein, based on available experimental and comparative sequence data partially overlaps two other dubious ORFs: YPR170C and YPR170W-B
YER065C	ICL1	1.68122	0.0500631	-0.192915	0.999472	0.888957	0.173604	-0.197342	0.85155	Isocitrate lyase, catalyzes the formation of succinate and glyoxylate from isocitrate, a key reaction of the glyoxylate cycle expression of ICL1 is induced by growth on ethanol and repressed by growth on glucose
YKL205W	LOS1	-0.621422	0.196167	0.139594	0.999472	-0.356428	0.633407	0.318275	0.368854	Nuclear pore protein involved in nuclear export of pre-tRNA and in re-export of mature tRNAs after their retrograde import from the cytoplasm
YPR046W	MCM16	0.328432	0.696845	0.101177	0.999472	0.607297	0.282606	0.36726	0.457242	Protein involved in kinetochore-microtubule mediated chromosome segregation binds to centromere DNA
YGR221C	TOS2	0.406719	0.725974	-0.23304	0.999472	-0.386569	0.667249	-0.775959	0.0742503	Protein involved in localization of Cdc24p to the site of bud growth may act as a membrane anchor localizes to the bud neck and bud tip potentially phosphorylated by Cdc28p
YJL060W	BNA3	0.145392	0.927836	-0.0306719	0.999472	-0.351722	0.494903	-0.577976	0.190354	Kynurenine aminotransferase, catalyzes formation of kynurenic acid from kynurenine potential Cdc28p substrate
YML001W	YPT7	-0.433521	0.761988	-0.171757	0.999472	-0.213718	0.948083	-0.18071	0.887422	Rab family GTPase GTP-binding protein of the rab family required for homotypic fusion event in vacuole inheritance, for endosome-endosome fusion, similar to mammalian Rab7
YML100W	TSL1	1.46697	0.128856	0.0907289	0.999472	0.629142	0.249023	-0.612214	0.360638	Large subunit of trehalose 6-phosphate synthase (Tps1p)/phosphatase (Tps2p) complex, which converts uridine-5'-diphosphoglucose and glucose 6-phosphate to trehalose, similar to Tps3p and may share function mutant has aneuploidy tolerance
YDR345C	HXT3	-0.148493	0.936489	0.0402288	0.999472	0.0611549	0.986808	0.0621775	0.968047	Low affinity glucose transporter of the major facilitator superfamily, expression is induced in low or high glucose conditions
YNL165W	YNL165W	-0.335128	0.608326	-0.0239048	0.999472	-0.26247	0.786473	0.116476	0.88118	Putative protein of unknown function YNL165W is not an essential gene
YJL161W	FMP33	0.376285	0.885617	0.0265583	0.999472	0.255565	0.869773	-0.0961854	0.949693	Putative protein of unknown function the authentic, non-tagged protein is detected in highly purified mitochondria in high-throughput studies
YBR004C	GPI18	-2.81482	0	-1.29028	8.49e-08	-0.527908	0.148969	0.925739	0.0015644	Functional ortholog of human PIG-V, which is a mannosyltransferase that transfers the second mannose in glycosylphosphatidylinositol biosynthesis the authentic, non-tagged protein was localized to mitochondria
YLR183C	TOS4	0.329896	0.684709	0.067386	0.999472	-0.0419721	0.976281	-0.321413	0.437305	Forkhead Associated domain containing protein and putative transcription factor found associated with chromatin target of SBF transcription factor expression is periodic and peaks in G1 similar to PLM2
YKL043W	PHD1	-0.114827	0.898202	0.137205	0.999472	-0.514638	0.171783	-0.20874	0.685754	Transcriptional activator that enhances pseudohyphal growth physically interacts with the Tup1-Cyc8 complex and recruits Tup1p to its targets regulates expression of FLO11, an adhesin required for pseudohyphal filament formation similar to StuA, an A. nidulans developmental regulator potential Cdc28p substrate
YLR082C	SRL2	0.375003	0.608326	0.527887	0.833925	0.131041	0.957484	0.299291	0.597655	Protein of unknown function overexpression suppresses the lethality caused by a rad53 null mutation
YDR507C	GIN4	-0.0262904	0.988499	0.122804	0.999472	0.248708	0.834825	0.406304	0.400122	Protein kinase involved in bud growth and assembly of the septin ring, proposed to have kinase-dependent and kinase-independent activities undergoes autophosphorylation similar to Kcc4p and Hsl1p
YOL146W	PSF3	0.138537	0.950785	-0.0615807	0.999472	0.0167915	0.993431	0.0796121	0.945069	Subunit of the GINS complex (Sld5p, Psf1p, Psf2p, Psf3p), which is localized to DNA replication origins and implicated in assembly of the DNA replication machinery
YKL142W	MRP8	-0.223167	0.94316	0.222411	0.999472	0.0498526	0.987777	0.299637	0.766778	Protein of unknown function undergoes sumoylation transcription induced under cell wall stress protein levels are reduced under anaerobic conditions originally thought to be a mitochondrial ribosomal protein based on sequence analysis
YBR105C	VID24	0.583268	0.153243	0.0693826	0.999472	-0.0325724	0.9827	-0.249261	0.550061	Peripheral membrane protein located at Vid (vacuole import and degradation) vesicles regulates fructose-1,6-bisphosphatase (FBPase) targeting to the vacuole promotes proteasome-dependent catabolite degradation of FBPase
YGL209W	MIG2	0.364184	0.441975	-0.0566266	0.999472	0.17717	0.831933	-0.169844	0.736876	Protein containing zinc fingers, involved in repression, along with Mig1p, of SUC2 (invertase) expression by high levels of glucose binds to Mig1p-binding sites in SUC2 promoter
YIL005W	EPS1	-0.352646	0.492404	0.140934	0.999472	-0.0256577	0.98709	0.45598	0.121156	ER protein with chaperone and co-chaperone activity, involved in retention of resident ER proteins has a role in recognizing proteins targeted for ER-associated degradation (ERAD), member of the protein disulfide isomerase family
YGR188C	BUB1	0.0238606	0.988348	0.429381	0.796382	-0.544761	0.398936	0.00241584	0.998639	Protein kinase involved in the cell cycle checkpoint into anaphase forms complex with Mad1p and Bub3p crucial to preventing cell cycle progression into anaphase in the presence of spindle damage CDC28-mediated phosphorylation at Bub1p-T566 is important for its degradation in anaphase and adaptation of the checkpoint to prolonged mitotic arrest, but not to its kinase activity or chromosome segrega…
YKR085C	MRPL20	0.0285668	0.981189	-0.295432	0.875761	0.82334	0.0340063	0.454619	0.168032	Mitochondrial ribosomal protein of the large subunit
YKL061W	BLI1	0.800542	0.384639	0.0231914	0.999472	0.330898	0.851416	-0.226117	0.730958	Putative protein of unknown function likely member of BLOC complex involved in endosomal cargo sorting green fluorescent protein (GFP)-fusion protein localizes to the endosome
YBR260C	RGD1	0.163425	0.836564	0.0269551	0.999472	-0.119746	0.910269	-0.181632	0.714816	GTPase-activating protein (RhoGAP) for Rho3p and Rho4p, possibly involved in control of actin cytoskeleton organization
YMR182C	RGM1	-0.165874	0.953735	-0.234387	0.999472	-1.22181	0.0947193	-1.35017	0.202546	Putative transcriptional repressor with proline-rich zinc fingers overproduction impairs cell growth
YOR180C	DCI1	1.09359	0.359103	0.264066	0.999472	0.94294	0.260008	-0.0553024	0.968217	Peroxisomal protein identification as a delta(3,5)-delta(2,4)-dienoyl-CoA isomerase involved in fatty acid metabolism is disputed
YNL103W	MET4	0.225577	0.758629	-0.0216499	0.999472	-0.349727	0.504482	-0.561072	0.0808708	Leucine-zipper transcriptional activator, responsible for the regulation of the sulfur amino acid pathway, requires different combinations of the auxiliary factors Cbf1p, Met28p, Met31p and Met32p
YOR081C	TGL5	0.219306	0.72892	-0.152295	0.999472	-0.304304	0.563828	-0.543483	0.0538529	Bifunctional enzyme with triacylglycerol lipase and lysophosphatidic acid acyltransferase activity involved in triacylglycerol mobilization localizes to lipid particles potential Cdc28p substrate
YOL164W	BDS1	0.291573	0.880144	0.153713	0.999472	-1.13435	0.118116	-1.34995	0.00967628	Bacterially-derived sulfatase required for use of alkyl- and aryl-sulfates as sulfur sources
YKL160W	ELF1	-0.857223	0.00776036	-0.286133	0.74753	-0.468433	0.328309	-0.0342944	0.963989	Transcription elongation factor that contains a conserved zinc finger domain implicated in the maintenance of proper chromatin structure in actively transcribed regions deletion inhibits Brome mosaic virus (BMV) gene expression
YAR007C	RFA1	-0.651738	0.230023	-0.250238	0.897634	-0.0347064	0.985153	0.246132	0.627165	Subunit of heterotrimeric Replication Protein A (RPA), which is a highly conserved single-stranded DNA binding protein involved in DNA replication, repair, and recombination
YCR005C	CIT2	-0.054753	0.96343	0.0205429	0.999472	0.0635868	0.965984	0.0548093	0.951577	Citrate synthase, catalyzes the condensation of acetyl coenzyme A and oxaloacetate to form citrate, peroxisomal isozyme involved in glyoxylate cycle expression is controlled by Rtg1p and Rtg2p transcription factors
YDR020C	DAS2	0.289834	0.747137	0.010564	0.999472	-0.0895653	0.973015	-0.193129	0.84229	Putative protein of unknown function non-essential gene identified in a screen for mutants with increased levels of rDNA transcription weak similarity with uridine kinases and with phosphoribokinases
YDR323C	PEP7	0.120115	0.919733	-0.180544	0.999472	0.0154242	0.993751	-0.23886	0.729459	Multivalent adaptor protein that facilitates vesicle-mediated vacuolar protein sorting by ensuring high-fidelity vesicle docking and fusion, which are essential for targeting of vesicles to the endosome required for vacuole inheritance
YLR028C	ADE16	-0.110661	0.950785	0.0995705	0.999472	-0.364198	0.69909	-0.293119	0.725438	Enzyme of 'de novo' purine biosynthesis containing both 5-aminoimidazole-4-carboxamide ribonucleotide transformylase and inosine monophosphate cyclohydrolase activities, isozyme of Ade17p ade16 ade17 mutants require adenine and histidine
YPR165W	RHO1	-0.0202536	0.992366	0.253777	0.999472	-0.0376949	0.990191	0.0165337	0.994805	GTP-binding protein of the rho subfamily of Ras-like proteins, involved in establishment of cell polarity regulates protein kinase C (Pkc1p) and the cell wall synthesizing enzyme 1,3-beta-glucan synthase (Fks1p and Gsc2p)
YIL162W	SUC2	-0.198661	0.792557	0.427677	0.34416	-0.267844	0.645926	0.318476	0.38276	Invertase, sucrose hydrolyzing enzyme a secreted, glycosylated form is regulated by glucose repression, and an intracellular, nonglycosylated enzyme is produced constitutively
YDL008W	APC11	0.375699	0.794347	-0.0502099	0.999472	0.21032	0.79765	-0.147844	0.889099	Catalytic core subunit of the Anaphase-Promoting Complex/Cyclosome (APC/C), which is a ubiquitin-protein ligase required for degradation of anaphase inhibitors, including mitotic cyclins, during the metaphase/anaphase transition contains a RING-H2 domain that is required for activity
YDR266C	YDR266C	-0.155053	0.8406	0.0979344	0.999472	-0.25881	0.695676	-0.0202199	0.978443	Protein of unknown function that may interact with ribosomes, based on co-purification experiments green fluorescent protein (GFP)-fusion protein localizes to the cytoplasm contains a RING finger domain
YNL046W	YNL046W	1.09491	0.0442574	-0.0683582	0.999472	0.745176	0.0730662	-0.226137	0.743953	Putative protein of unknown function expression depends on Swi5p GFP-fusion protein localizes to the endoplasmic reticulum deletion confers sensitivity to 4-(N-(S-glutathionylacetyl)amino) phenylarsenoxide (GSAO)
YJL042W	MHP1	0.188573	0.871345	0.187735	0.999472	-0.953808	0.00151261	-0.868501	0.0111991	Microtubule-associated protein involved in assembly and stabilization of microtubules overproduction results in cell cycle arrest at G2 phase similar to Drosophila protein MAP and to mammalian MAP4 proteins
YJL191W	RPS14B	-0.391428	0.725889	-0.25296	0.999472	0.19851	0.948083	0.122116	0.925594	Ribosomal protein 59 of the small subunit, required for ribosome assembly and 20S pre-rRNA processing mutations confer cryptopleurine resistance nearly identical to Rps14Ap and similar to E. coli S11 and rat S14 ribosomal proteins
YPR020W	ATP20	-0.199507	0.900911	-0.173291	0.999472	0.192374	0.960172	-0.0287676	0.98921	Subunit g of the mitochondrial F1F0 ATP synthase reversibly phosphorylated on two residues unphosphorylated form is required for dimerization of the ATP synthase complex
YER047C	SAP1	0.224478	0.749534	0.243736	0.922626	0.0837199	0.957127	0.138597	0.818581	Putative ATPase of the AAA family, interacts with the Sin1p transcriptional repressor in the two-hybrid system
YJL143W	TIM17	-0.415374	0.357826	-0.237913	0.999472	0.437822	0.486421	0.50609	0.0725899	Essential subunit of the Translocase of the Inner Mitochondrial membrane (TIM23 complex) with Tim23p, contributes to the architecture and function of the import channel may link the import motor to the core TIM23 complex
YKL124W	SSH4	0.464269	0.359103	0.194303	0.984804	0.274761	0.681155	-0.0255084	0.974088	Specificity factor required for Rsp5p-dependent ubiquitination and sorting of cargo proteins at the multivesicular body identified as a high-copy suppressor of a SHR3 deletion, increasing steady-state levels of amino acid permeases
YKL190W	CNB1	-0.159329	0.839338	-0.149619	0.999472	0.229678	0.71535	0.157346	0.753367	Calcineurin B the regulatory subunit of calcineurin, a Ca++/calmodulin-regulated type 2B protein phosphatase which regulates Crz1p (a stress-response transcription factor), the other calcineurin subunit is encoded by CNA1 and/or CMP1
YBR026C	ETR1	0.0550974	0.971778	0.140967	0.999472	0.137015	0.909664	0.17951	0.79239	2-enoyl thioester reductase, member of the medium chain dehydrogenase/reductase family localized to in mitochondria, where it has a probable role in fatty acid synthesis
YBR127C	VMA2	-0.443219	0.723824	0.0361419	0.999472	-0.203426	0.949391	0.0593801	0.967964	Subunit B of the eight-subunit V1 peripheral membrane domain of the vacuolar H+-ATPase (V-ATPase), an electrogenic proton pump found throughout the endomembrane system contains nucleotide binding sites also detected in the cytoplasm
YKR049C	FMP46	0.925512	0.536782	-0.256089	0.873014	0.826038	0.0318342	-0.123125	0.918392	Putative redox protein containing a thioredoxin fold the authentic, non-tagged protein is detected in highly purified mitochondria in high-throughput studies
YMR308C	PSE1	-0.44054	0.629756	0.0172608	0.999472	-0.528499	0.609867	-0.202713	0.753957	Karyopherin/importin that interacts with the nuclear pore complex acts as the nuclear import receptor for specific proteins, including Pdr1p, Yap1p, Ste12p, and Aft1p
YHL004W	MRP4	-0.0305447	0.979111	-0.0906729	0.999472	0.261084	0.707784	0.183071	0.709529	Mitochondrial ribosomal protein of the small subunit
YGL029W	CGR1	0.485104	0.495074	0.297658	0.972514	0.459784	0.343185	0.215393	0.876998	Protein involved in nucleolar integrity and processing of the pre-rRNA for the 60S ribosome subunit transcript is induced in response to cytotoxic stress but not genotoxic stress
YNL288W	CAF40	0.101108	0.902781	-0.175284	0.999472	0.0786695	0.948083	-0.189238	0.688056	Evolutionarily conserved subunit of the CCR4-NOT complex involved in controlling mRNA initiation, elongation and degradation binds Cdc39p
YMR209C	YMR209C	0.268765	0.645179	0.0805245	0.999472	-0.152999	0.876615	-0.324232	0.427221	Putative S-adenosylmethionine-dependent methyltransferase YMR209C is not an essential gene
YDL181W	INH1	0.449289	0.896852	0.612772	0.301943	-0.496552	0.382434	-0.394885	0.847929	Protein that inhibits ATP hydrolysis by the F1F0-ATP synthase inhibitory function is enhanced by stabilizing proteins Stf1p and Stf2p has similarity to Stf1p has a calmodulin-binding motif and binds calmodulin in vitro
YIL126W	STH1	-0.130336	0.914322	0.263565	0.905994	-0.122397	0.935768	0.232401	0.693261	ATPase component of the RSC chromatin remodeling complex required for expression of early meiotic genes essential helicase-related protein homologous to Snf2p
YBL093C	ROX3	0.848332	0.0461353	0.248724	0.856888	0.345006	0.461153	-0.159871	0.80154	Subunit of the RNA polymerase II mediator complex associates with core polymerase subunits to form the RNA polymerase II holoenzyme
YGL179C	TOS3	0.549374	0.30584	0.558527	0.375405	-0.554153	0.672462	-0.087119	0.893471	Protein kinase, related to and functionally redundant with Elm1p and Sak1p for the phosphorylation and activation of Snf1p functionally orthologous to LKB1, a mammalian kinase associated with Peutz-Jeghers cancer-susceptibility syndrome
YCR032W	BPH1	0.344615	0.701301	0.395588	0.500531	-0.0628424	0.971019	0.220005	0.701587	PProtein homologous to human Chediak-Higashi syndrome and murine Beige proteins, which are implicated in disease syndromes due to defective lysosomal trafficking mutant phenotype and genetic interactions suggest a role in protein sorting
YDR237W	MRPL7	0.0879483	0.919733	-0.184597	0.999472	0.458543	0.246766	0.223459	0.614932	Mitochondrial ribosomal protein of the large subunit
YGR234W	YHB1	-0.298359	0.852062	-0.075704	0.999472	0.0387241	0.993751	0.0101697	0.994805	Nitric oxide oxidoreductase, flavohemoglobin involved in nitric oxide detoxification plays a role in the oxidative and nitrosative stress responses
YOL052C	SPE2	-0.496465	0.233337	-0.326454	0.638541	-0.297738	0.667763	-0.198402	0.677707	S-adenosylmethionine decarboxylase, required for the biosynthesis of spermidine and spermine cells lacking Spe2p require spermine or spermidine for growth in the presence of oxygen but not when grown anaerobically
YKL056C	TMA19	-0.291475	0.853999	-0.136194	0.999472	0.266628	0.933147	0.192781	0.869622	Protein that associates with ribosomes homolog of translationally controlled tumor protein green fluorescent protein (GFP)-fusion protein localizes to the cytoplasm and relocates to the mitochondrial outer surface upon oxidative stress
YER070W	RNR1	-0.419781	0.684709	-0.1305	0.999472	-0.235379	0.910809	-0.100063	0.918023	Major isoform of the large subunit of ribonucleotide-diphosphate reductase the RNR complex catalyzes rate-limiting step in dNTP synthesis, regulated by DNA replication and DNA damage checkpoint pathways via localization of small subunits
YDR035W	ARO3	-0.107412	0.940805	-0.026909	0.999472	0.0113346	0.994572	-0.0542838	0.955068	3-deoxy-D-arabino-heptulosonate-7-phosphate (DAHP) synthase, catalyzes the first step in aromatic amino acid biosynthesis and is feedback-inhibited by phenylalanine or high concentration of tyrosine or tryptophan
YLR439W	MRPL4	-0.513028	0.195941	-0.370251	0.516289	0.144721	0.894025	0.170823	0.743953	Mitochondrial ribosomal protein of the large subunit, homolog of prokaryotic L29 ribosomal protein located at the ribosomal tunnel exit
YBR110W	ALG1	0.201186	0.766753	-0.0478168	0.999472	-0.154613	0.868793	-0.346888	0.293195	Mannosyltransferase, involved in asparagine-linked glycosylation in the endoplasmic reticulum (ER) essential for viability, mutation is functionally complemented by human ortholog
YPL257W-A	YPL257W-A	-1.30037	0.0395948	0.248301	0.999472	-1.55911	0.0607215	-0.280091	0.794151	Retrotransposon TYA Gag gene co-transcribed with TYB Pol translated as TYA or TYA-TYB polyprotein Gag is a nucleocapsid protein that is the structural constituent of virus-like particles (VLPs) similar to retroviral Gag
YDL059C	RAD59	1.00493	0.122022	0.327275	0.999472	-0.0514614	0.988718	-0.225378	0.825984	Protein involved in the repair of double-strand breaks in DNA during vegetative growth via recombination and single-strand annealing anneals complementary single-stranded DNA homologous to Rad52p
YIL098C	FMC1	-0.330869	0.725863	0.135812	0.999472	0.792082	0.256943	1.20578	0.000885114	Mitochondrial matrix protein, required for assembly or stability at high temperature of the F1 sector of mitochondrial F1F0 ATP synthase null mutant temperature sensitive growth on glycerol is suppressed by multicopy expression of Odc1p
YLR196W	PWP1	-0.357294	0.62542	0.0307025	0.999472	-0.133908	0.933877	0.11986	0.84229	Protein with WD-40 repeats involved in rRNA processing associates with trans-acting ribosome biogenesis factors similar to beta-transducin superfamily
YOR195W	SLK19	0.348039	0.51323	0.150505	0.999472	0.371317	0.435695	0.276755	0.469548	Kinetochore-associated protein required for normal segregation of chromosomes in meiosis and mitosis component of the FEAR regulatory network, which promotes Cdc14p release from the nucleolus during anaphase potential Cdc28p substrate
YHR192W	YHR192W	-0.51883	0.175206	-0.203869	0.962763	-0.0482793	0.97121	0.209603	0.643125	Putative protein of unknown function green fluorescent protein (GFP)-fusion protein localizes to the cytoplasm and is induced in response to the DNA-damaging agent MMS
YPR152C	URN1	0.341167	0.701301	0.0111856	0.999472	-0.176769	0.95002	-0.177996	0.838356	Putative protein of unknown function containing WW and FF domains overexpression causes accumulation of cells in G1 phase
YLL051C	FRE6	-0.600534	0.105659	-0.237697	0.897634	-0.781021	0.0131363	-0.32349	0.391849	Putative ferric reductase with similarity to Fre2p expression induced by low iron levels
YJL013C	MAD3	0.967467	0.00518236	0.177665	0.999472	0.552014	0.398936	0.0714857	0.918392	Subunit of the spindle-assembly checkpoint complex, which delays anaphase onset in cells with defects in mitotic spindle assembly pseudosubstrate inhibitor of APC(Cdc20), the anaphase promoting complex involved in securin (Pds1p) turnover
YNL251C	NRD1	0.269484	0.762138	0.0226411	0.999472	-0.22907	0.819845	-0.518485	0.191663	RNA-binding protein, subunit of Nrd1 complex (Nrd1p-Nab3p-Sen1p) complex mediates termination of snoRNAs and cryptic unstable transcripts (CUTs) interacts with the C-terminal domain of the RNA polymerase II large subunit (Rpo21p), preferentially at phosphorylated Ser5 H3K4 trimethylation of transcribed regions by Set1p enhances recruitment of Nrd1p to those sites required for 3' end maturation of…
YBR033W	EDS1	-0.971864	0.410656	-0.615407	0.713291	-0.281364	0.910809	-0.448282	0.558529	Putative zinc cluster protein YBR033W is not an essential gene
YNL134C	YNL134C	-0.103193	0.973764	-0.238265	0.999472	-0.172968	0.948083	-0.485837	0.730958	Putative protein of unknown function with similarity to dehydrogenases from other model organisms green fluorescent protein (GFP)-fusion protein localizes to both the cytoplasm and nucleus and is induced by the DNA-damaging agent MMS
YPL059W	GRX5	-0.0130657	0.992366	-0.187326	0.999472	0.46073	0.505649	0.217034	0.765048	Hydroperoxide and superoxide-radical responsive glutathione-dependent oxidoreductase mitochondrial matrix protein involved in the synthesis/assembly of iron-sulfur centers monothiol glutaredoxin subfamily member along with Grx3p and Grx4p
YJL057C	IKS1	1.19673	0.00405926	0.320772	0.679157	0.47655	0.310659	-0.172359	0.750325	Putative serine/threonine kinase expression is induced during mild heat stress deletion mutants are hypersensitive to copper sulphate and resistant to sorbate interacts with an N-terminal fragment of Sst2p
YER034W	YER034W	0.499135	0.630706	-0.124366	0.999472	0.323958	0.609867	-0.373279	0.53702	Putative protein of unknown function non-essential gene expression induced upon calcium shortage
YOL135C	MED7	-0.17351	0.884397	-0.0436738	0.999472	0.317292	0.602384	0.486754	0.196602	Subunit of the RNA polymerase II mediator complex associates with core polymerase subunits to form the RNA polymerase II holoenzyme essential for transcriptional regulation
YDR152W	GIR2	-0.502113	0.200703	0.0405673	0.999472	0.421426	0.419657	0.812321	0.0407788	Highly-acidic cytoplasmic RWD domain-containing protein of unknown function forms a complex with Rbg2p interacts with Rbg1p and Gcn1p associates with translating ribosomes putative intrinsically unstructured protein
YLR079W	SIC1	0.337678	0.52406	-0.0513907	0.999472	0.20384	0.77356	-0.242347	0.557845	Inhibitor of Cdc28-Clb kinase complexes that controls G1/S phase transition, preventing premature S phase and ensuring genomic integrity phosphorylation targets Sic1p for SCF(CDC4)-dependent turnover functional homolog of mammalian Kip1
YOR278W	HEM4	0.50532	0.312847	-0.0556822	0.999472	-0.402166	0.499523	-0.803782	0.0101272	Uroporphyrinogen III synthase, catalyzes the conversion of hydroxymethylbilane to uroporphyrinogen III, the fourth step in heme biosynthesis deficiency in the human homolog can result in the disease congenital erythropoietic porphyria
YOL016C	CMK2	0.34007	0.890731	0.0536481	0.999472	0.191084	0.824062	-0.0313424	0.98352	Calmodulin-dependent protein kinase may play a role in stress response, many CA++/calmodulan dependent phosphorylation substrates demonstrated in vitro, amino acid sequence similar to Cmk1p and mammalian Cam Kinase II
YGR270W	YTA7	-0.101992	0.923947	0.173021	0.999472	-0.240236	0.770835	0.0509763	0.951577	Protein that localizes to chromatin and has a role in regulation of histone gene expression has a bromodomain-like region that interacts with the N-terminal tail of histone H3, and an ATPase domain potentially phosphorylated by Cdc28p
YDR273W	DON1	0.0862953	0.988823	-0.302238	0.999472	0.0960205	0.982802	-0.0825844	0.971939	Meiosis-specific component of the spindle pole body, part of the leading edge protein (LEP) coat, forms a ring-like structure at the leading edge of the prospore membrane during meiosis II
YGR072W	UPF3	-0.0664756	0.953735	0.0860154	0.999472	0.318724	0.5543	0.591623	0.0741871	Component of the nonsense-mediated mRNA decay (NMD) pathway, along with Nam7p and Nmd2p involved in decay of mRNA containing nonsense codons involved in telomere maintenance
YJL130C	URA2	-0.445284	0.720346	0.406184	0.897634	-0.895529	0.424829	-0.223418	0.835114	Bifunctional carbamoylphosphate synthetase (CPSase)-aspartate transcarbamylase (ATCase), catalyzes the first two enzymatic steps in the de novo biosynthesis of pyrimidines both activities are subject to feedback inhibition by UTP
YHL011C	PRS3	-0.644985	0.285502	-0.00413045	0.999472	-0.264693	0.908115	0.188198	0.750325	5-phospho-ribosyl-1(alpha)-pyrophosphate synthetase, synthesizes PRPP, which is required for nucleotide, histidine, and tryptophan biosynthesis one of five related enzymes, which are active as heteromultimeric complexes
YMR294W	JNM1	0.499322	0.49788	-0.263703	0.999472	0.418986	0.565946	-0.0463545	0.968217	Component of the yeast dynactin complex, consisting of Nip100p, Jnm1p, and Arp1p required for proper nuclear migration and spindle partitioning during mitotic anaphase B
YGR137W	YGR137W	0.260734	0.898957	-0.172479	0.999472	0.0236692	0.987345	-0.46924	0.46577	Dubious open reading frame unlikely to encode a functional protein, based on available experimental and comparative sequence data
YER171W	RAD3	-0.0741439	0.936814	0.133077	0.999472	-0.00903294	0.994077	0.218549	0.622711	5' to 3' DNA helicase, involved in nucleotide excision repair and transcription subunit of RNA polII initiation factor TFIIH and of Nucleotide Excision Repair Factor 3 (NEF3) homolog of human XPD protein mutant has aneuploidy tolerance
YMR179W	SPT21	0.26958	0.70732	-0.161578	0.999472	0.488465	0.334695	0.321969	0.540956	Protein with a role in transcriptional silencing required for normal transcription at several loci including HTA2-HTB2 and HHF2-HHT2, but not required at the other histone loci functionally related to Spt10p
YDR251W	PAM1	0.292968	0.741945	0.225501	0.928127	-0.566717	0.148969	-0.582421	0.113252	Essential protein of unknown function exhibits variable expression during colony morphogenesis overexpression permits survival without protein phosphatase 2A, inhibits growth, and induces a filamentous phenotype
YOR296W	YOR296W	0.323605	0.722083	0.403345	0.803823	-0.268043	0.738435	0.00636368	0.994805	Putative protein of unknown function green fluorescent protein (GFP)-fusion protein localizes to the cytoplasm expressed during copper starvation YOR296W is not an essential gene
YCL038C	ATG22	0.165279	0.838234	0.128672	0.999472	-0.432647	0.508601	-0.279937	0.456349	Vacuolar integral membrane protein required for efflux of amino acids during autophagic body breakdown in the vacuole null mutation causes a gradual loss of viability during starvation
YBR257W	POP4	-0.756942	0.0650443	-0.320108	0.818201	0.396503	0.382602	0.95829	0.00136421	Subunit of both RNase MRP and nuclear RNase P RNase MRP cleaves pre-rRNA, while nuclear RNase P cleaves tRNA precursors to generate mature 5' ends and facilitates turnover of nuclear RNAs binds to the RPR1 RNA subunit in RNase P
YJL156C	SSY5	0.302585	0.580013	-0.0908079	0.999472	0.116143	0.910269	-0.136727	0.817815	Serine protease of SPS plasma membrane amino acid sensor system (Ssy1p-Ptr3p-Ssy5p) contains an inhibitory domain that dissociates in response to extracellular amino acids, freeing a catalytic domain to activate transcription factor Stp1p
YML115C	VAN1	-0.658348	0.125694	-0.0693034	0.999472	-0.113525	0.925302	0.419167	0.211234	Component of the mannan polymerase I, which contains Van1p and Mnn9p and is involved in the first steps of mannan synthesis mutants are vanadate-resistant
YPR053C	YPR053C	-0.351053	0.686312	-0.109495	0.999472	0.0892725	0.969942	0.191874	0.821549	Dubious open reading frame unlikely to encode a protein, based on available experimental and comparative sequence data partially overlaps verified gene NHP6A/YPR052C
YGL078C	DBP3	-0.597545	0.268772	0.201213	0.974876	-0.316038	0.787408	0.348521	0.30532	Putative ATP-dependent RNA helicase of the DEAD-box family involved in ribosomal biogenesis
YHR219W	YHR219W	0.351861	0.705207	-0.155579	0.999472	-0.816526	0.159276	-1.29297	0.00029766	Putative protein of unknown function with similarity to helicases located in the telomere region on the right arm of chromosome VIII
YBR213W	MET8	0.474271	0.567985	-0.178141	0.999472	0.373154	0.842837	0.0568682	0.962931	Bifunctional dehydrogenase and ferrochelatase, involved in the biosynthesis of siroheme, a prosthetic group used by sulfite reductase required for sulfate assimilation and methionine biosynthesis
YDR336W	YDR336W	-0.645728	0.303811	-0.521937	0.638541	0.194906	0.8901	0.374636	0.604899	Putative protein of unknown function sumoylated under stress conditions in a genome wide study YDR336W is not an essential gene
YKL113C	RAD27	-0.213828	0.72892	-0.0538576	0.999472	0.132793	0.900699	0.245144	0.586485	5' to 3' exonuclease, 5' flap endonuclease, required for Okazaki fragment processing and maturation as well as for long-patch base-excision repair member of the S. pombe RAD2/FEN1 family
YNR059W	MNT4	0.265857	0.838234	1.03827	0.0566162	-1.04553	0.0573094	0.0638054	0.949983	Putative alpha-1,3-mannosyltransferase, not required for protein O-glycosylation
YER016W	BIM1	0.0292369	0.980722	0.0723824	0.999472	0.315861	0.537216	0.31483	0.427221	Microtubule-binding protein that together with Kar9p makes up the cortical microtubule capture site and delays the exit from mitosis when the spindle is oriented abnormally
YPR017C	DSS4	-0.320995	0.692915	-0.162065	0.999472	-0.332878	0.844144	-0.351494	0.710423	Guanine nucleotide dissociation stimulator for Sec4p, functions in the post-Golgi secretory pathway binds zinc, found both on membranes and in the cytosol
YPL194W	DDC1	0.144671	0.890798	0.137495	0.999472	-0.562228	0.621864	-0.39861	0.481531	DNA damage checkpoint protein, part of a PCNA-like complex required for DNA damage response, required for pachytene checkpoint to inhibit cell cycle in response to unrepaired recombination intermediates potential Cdc28p substrate
YGR014W	MSB2	0.0245458	0.990411	0.285839	0.999472	-0.609313	0.416926	-0.402393	0.65053	Mucin family member involved in the Cdc42p- and MAP kinase-dependent filamentous growth signaling pathway also functions as an osmosensor in parallel to the Sho1p-mediated pathway potential Cdc28p substrate
YOL070C	NBA1	0.0283178	0.981673	0.128595	0.999472	-0.0378361	0.981327	-0.016051	0.984397	Protein of unknown function, localizes to the bud neck and cytoplasm interacts with Nap1p may interact with ribosomes, based on co-purification experiments potential Cdc28p substrate
YKL074C	MUD2	0.0487298	0.964026	0.0112332	0.999472	0.110638	0.910809	0.112359	0.852312	Protein involved in early pre-mRNA splicing component of the pre-mRNA-U1 snRNP complex, the commitment complex interacts with Msl5p/BBP splicing factor and Sub2p similar to metazoan splicing factor U2AF65
YNL035C	YNL035C	0.120913	0.879889	0.0601287	0.999472	-0.00959193	0.994077	-0.0971721	0.881862	Putative protein of unknown function with similarity to proteins containing WD-40 domains green fluorescent protein (GFP)-fusion protein localizes to the nucleus YNL035C is not an essential gene
YBL039C	URA7	-0.760458	0.231831	0.174105	0.999472	-0.224828	0.933631	0.502177	0.145455	Major CTP synthase isozyme (see also URA8), catalyzes the ATP-dependent transfer of the amide nitrogen from glutamine to UTP, forming CTP, the final step in de novo biosynthesis of pyrimidines involved in phospholipid biosynthesis
YGR173W	RBG2	-0.395721	0.425354	0.115842	0.999472	0.16991	0.894591	0.579909	0.036813	Protein with a role in translation forms a complex with Gir2p has similarity to mammalian developmentally regulated GTP-binding protein
YMR096W	SNZ1	0.146905	0.943087	-0.281867	0.757166	1.315	0.000112459	1.55961	3.07e-06	Protein involved in vitamin B6 biosynthesis member of a stationary phase-induced gene family coregulated with SNO1 interacts with Sno1p and with Yhr198p, perhaps as a multiprotein complex containing other Snz and Sno proteins
YOR094W	ARF3	-0.118481	0.89092	0.311597	0.790199	-0.164889	0.914997	0.107512	0.884627	Glucose-repressible ADP-ribosylation factor, GTPase of the Ras superfamily involved in development of polarity also has mRNA binding activity
YBR176W	ECM31	-0.14756	0.847871	0.196488	0.999472	-0.400439	0.389108	-0.00470087	0.994805	Ketopantoate hydroxymethyltransferase, required for pantothenic acid biosynthesis, converts 2-oxoisovalerate into 2-dehydropantoate
YDR457W	TOM1	-0.345937	0.720346	0.193609	0.999472	-0.471245	0.587657	0.0902149	0.919755	E3 ubiquitin ligase of the hect-domain class has a role in mRNA export from the nucleus and may regulate transcriptional coactivators involved in degradation of excess histones
YGR252W	GCN5	-0.113926	0.902368	-0.0114061	0.999472	-0.0706191	0.957648	0.105345	0.886826	Acetyltransferase, modifies N-terminal lysines on histones H2B and H3 acetylates Rsc4p, a subunit of the RSC chromatin-remodeling complex, altering replication stress tolerance catalytic subunit of the ADA and SAGA histone acetyltransferase complexes founding member of the Gcn5p-related N-acetyltransferase superfamily mutant displays reduced transcription elongation in the G-less-based run-on (GL…
YIL155C	GUT2	0.484445	0.526448	0.0132541	0.999472	0.281731	0.633407	-0.0341973	0.974088	Mitochondrial glycerol-3-phosphate dehydrogenase expression is repressed by both glucose and cAMP and derepressed by non-fermentable carbon sources in a Snf1p, Rsf1p, Hap2/3/4/5 complex dependent manner
YKR090W	PXL1	0.0862939	0.929643	0.0351481	0.999472	-0.216543	0.756994	-0.217837	0.705858	LIM domain-containing protein that localizes to sites of polarized growth, required for selection and/or maintenance of polarized growth sites, may modulate signaling by the GTPases Cdc42p and Rho1p has similarity to metazoan paxillin
YCL026C-B	HBN1	0.232368	0.73385	-0.17346	0.999472	0.0795993	0.949665	-0.304829	0.432922	Putative protein of unknown function similar to bacterial nitroreductases green fluorescent protein (GFP)-fusion protein localizes to the cytoplasm and nucleus protein becomes insoluble upon intracellular iron depletion
YHL033C	RPL8A	-0.381104	0.773677	-0.177267	0.999472	0.194707	0.953138	0.176585	0.893471	Ribosomal protein L4 of the large (60S) ribosomal subunit, nearly identical to Rpl8Bp and has similarity to rat L7a ribosomal protein mutation results in decreased amounts of free 60S subunits
YML072C	TCB3	-0.291531	0.83332	0.217761	0.999472	-0.563541	0.609867	-0.167551	0.880724	Lipid-binding protein, localized to the bud via specific mRNA transport non-tagged protein detected in a phosphorylated state in mitochondria GFP-fusion protein localizes to the cell periphery C-termini of Tcb1p, Tcb2p and Tcb3p interact
YOL043C	NTG2	0.869858	0.530592	0.303416	0.999472	-0.634046	0.549601	-0.681756	0.276243	DNA N-glycosylase and apurinic/apyrimidinic (AP) lyase involved in base excision repair, localizes to the nucleus sumoylated
YMR069W	NAT4	0.90421	0.416825	-0.644547	0.583701	-0.434982	0.689787	-1.75683	0.00230309	N alpha-acetyl-transferase, involved in acetylation of the N-terminal residues of histones H4 and H2A
YBR078W	ECM33	-0.127826	0.956374	0.0778314	0.999472	-0.212819	0.952318	-0.228508	0.88118	GPI-anchored protein of unknown function, has a possible role in apical bud growth GPI-anchoring on the plasma membrane crucial to function phosphorylated in mitochondria similar to Sps2p and Pst1p
YLR248W	RCK2	0.225785	0.821303	0.283805	0.835204	-0.00767036	0.994572	-0.0249284	0.97928	Protein kinase involved in the response to oxidative and osmotic stress identified as suppressor of S. pombe cell cycle checkpoint mutations similar to CaM (calmodulin) kinases
YGR126W	YGR126W	1.0358	0.0572624	0.560815	0.528847	-0.373369	0.777618	-0.428337	0.396122	Putative protein of unknown function green fluorescent protein (GFP)-fusion protein localizes to both the cytoplasm and the nucleus and is induced in response to the DNA-damaging agent MMS
YBR246W	RRT2	-0.376191	0.530432	-0.0927071	0.999472	-0.251838	0.67332	0.110012	0.864711	Putative protein of unknown function non-essential gene identified in a screen for mutants with increased levels of rDNA transcription null mutants display a weak carboxypeptidase Y missorting/secretion phenotype
YLR187W	SKG3	0.431012	0.377144	0.358051	0.528992	-0.286394	0.669157	-0.314838	0.397344	Protein of unknown function green fluorescent protein (GFP)-fusion protein localizes to the cell periphery, cytoplasm, bud, and bud neck potential Cdc28p substrate similar to Caf120p and Skg4p
YLR086W	SMC4	-0.12317	0.881303	0.176749	0.999472	0.157072	0.865543	0.476589	0.101221	Subunit of the condensin complex reorganizes chromosomes during cell division forms a complex with Smc2p that has ATP-hydrolyzing and DNA-binding activity required for tRNA gene clustering at the nucleolus potential Cdc28p substrate
YJR008W	YJR008W	1.12756	0.0090134	0.429543	0.388449	0.487716	0.40455	0.099119	0.876998	Putative protein of unknown function expression repressed by inosine and choline in an Opi1p-dependent manner expression induced by mild heat-stress on a non-fermentable carbon source.
YKL201C	MNN4	-0.10092	0.916645	0.701271	0.150988	-0.531082	0.250818	0.326165	0.344611	Putative positive regulator of mannosylphosphate transferase (Mnn6p), involved in mannosylphosphorylation of N-linked oligosaccharides expression increases in late-logarithmic and stationary growth phases
YFR004W	RPN11	0.0646492	0.981673	0.0461939	0.999472	0.0919404	0.96073	-0.0415628	0.974798	Metalloprotease subunit of the 19S regulatory particle of the 26S proteasome lid couples the deubiquitination and degradation of proteasome substrates involved, independent of catalytic activity, in fission of mitochondria and peroxisomes
YPR042C	PUF2	0.190445	0.785654	-0.0377285	0.999472	-0.350652	0.463831	-0.487359	0.0910807	Member of the PUF protein family, which is defined by the presence of Pumilio homology domains that confer RNA binding activity preferentially binds mRNAs encoding membrane-associated proteins
YLL062C	MHT1	-0.736047	0.152262	-0.721818	0.0414806	-0.121831	0.910269	-0.0620438	0.963557	S-methylmethionine-homocysteine methyltransferase, functions along with Sam4p in the conversion of S-adenosylmethionine (AdoMet) to methionine to control the methionine/AdoMet ratio
YHR183W	GND1	-0.261845	0.929425	-0.0166141	0.999472	-0.0907699	0.9827	-0.0695347	0.974501	6-phosphogluconate dehydrogenase (decarboxylating), catalyzes an NADPH regenerating reaction in the pentose phosphate pathway required for growth on D-glucono-delta-lactone and adaptation to oxidative stress
YML104C	MDM1	0.424309	0.390327	0.594489	0.149575	-0.80214	0.0621122	-0.392364	0.30742	Intermediate filament protein, required for nuclear and mitochondrial transmission to daughter buds contains a Phox homology (PX) domain and specifically binds phosphatidylinositol 3-phosphate (PtdIns-3-P)
YJL165C	HAL5	0.17016	0.846631	0.406704	0.448978	-0.050834	0.97121	0.232301	0.654666	Putative protein kinase overexpression increases sodium and lithium tolerance, whereas gene disruption increases cation and low pH sensitivity and impairs potassium uptake, suggesting a role in regulation of Trk1p and/or Trk2p transporters
YDL012C	YDL012C	0.160336	0.880144	0.111423	0.999472	0.450285	0.382909	0.230364	0.584031	Tail-anchored plasma membrane protein containing a conserved CYSTM module, possibly involved in response to stress may contribute to non-homologous end-joining (NHEJ) based on ydl012c htz1 double null phenotype
YBR202W	MCM7	-0.26488	0.688007	0.105081	0.999472	-0.203943	0.849871	0.157877	0.76922	Component of the heterohexameric MCM2-7 complex, which primes origins of DNA replication in G1 and becomes an active ATP-dependent helicase that promotes DNA melting and elongation in S-phase forms an Mcm4p-6p-7p subcomplex
YIR029W	DAL2	-0.146956	0.957844	0.44288	0.999472	0.420319	0.898897	0.669029	0.540956	Allantoicase, converts allantoate to urea and ureidoglycolate in the second step of allantoin degradation expression sensitive to nitrogen catabolite repression and induced by allophanate, an intermediate in allantoin degradation
YHR208W	BAT1	-0.17595	0.890328	-0.136726	0.999472	0.00634817	0.997719	-0.132244	0.857755	Mitochondrial branched-chain amino acid (BCAA) aminotransferase, preferentially involved in BCAA biosynthesis homolog of murine ECA39 highly expressed during logarithmic phase and repressed during stationary phase
YFR040W	SAP155	0.275354	0.683519	0.170027	0.999472	0.145994	0.905413	0.104518	0.876968	Protein that forms a complex with the Sit4p protein phosphatase and is required for its function member of a family of similar proteins including Sap4p, Sap185p, and Sap190p
YPR006C	ICL2	0.390395	0.476226	-0.0161724	0.999472	0.602243	0.141902	0.230412	0.619758	2-methylisocitrate lyase of the mitochondrial matrix, functions in the methylcitrate cycle to catalyze the conversion of 2-methylisocitrate to succinate and pyruvate ICL2 transcription is repressed by glucose and induced by ethanol
YER025W	GCD11	-0.42979	0.691742	0.105454	0.999472	-0.309946	0.910269	0.0236373	0.98352	Gamma subunit of the translation initiation factor eIF2, involved in the identification of the start codon binds GTP when forming the ternary complex with GTP and tRNAi-Met
YNL024C	YNL024C	0.997085	0.468695	-0.119271	0.999472	-0.0334772	0.994201	-0.583957	0.67499	Putative protein of unknown function with seven beta-strand methyltransferase motif green fluorescent protein (GFP)-fusion protein localizes to the cytoplasm YNL024C is not an essential gene
YNL339C	YRF1-6	-0.10745	0.953178	-0.280802	0.999472	-0.905958	0.314167	-1.11553	0.0221493	Helicase encoded by the Y' element of subtelomeric regions, highly expressed in the mutants lacking the telomerase component TLC1 potentially phosphorylated by Cdc28p
YKL003C	MRP17	-0.355039	0.549438	-0.216624	0.999472	0.755189	0.489996	0.800962	0.0931219	Mitochondrial ribosomal protein of the small subunit MRP17 exhibits genetic interactions with PET122, encoding a COX3-specific translational activator
YDR204W	COQ4	0.139334	0.927836	0.00139404	0.999472	-0.107978	0.919987	-0.20946	0.710423	Protein with a role in ubiquinone (Coenzyme Q) biosynthesis, possibly functioning in stabilization of Coq7p located on the matrix face of the mitochondrial inner membrane component of a mitochondrial ubiquinone-synthesizing complex
YGL186C	TPN1	-0.573318	0.114497	-0.332225	0.626255	0.217488	0.791175	0.463336	0.114495	Plasma membrane pyridoxine (vitamin B6) transporter member of the purine-cytosine permease subfamily within the major facilitator superfamily proton symporter with similarity to Fcy21p, Fcy2p, and Fcy22p
YNR048W	YNR048W	0.082014	0.943087	-0.152673	0.999472	-0.0554638	0.97121	-0.214867	0.717752	Protein that interacts specifically in vivo with phospholipid translocase (flippase) Dnf3p similar to Cdc50p, which is an essential interaction partner of the flippase Drs2p
YPR107C	YTH1	0.429801	0.689401	0.290396	0.748006	0.00164741	0.998867	0.124119	0.84229	Essential RNA-binding component of cleavage and polyadenylation factor, contains five zinc fingers required for pre-mRNA 3'-end processing and polyadenylation
YPL268W	PLC1	0.286695	0.664599	0.17652	0.999472	-0.240668	0.787408	-0.372583	0.342345	Phospholipase C, hydrolyzes phosphatidylinositol 4,5-biphosphate (PIP2) to generate the signaling molecules inositol 1,4,5-triphosphate (IP3) and 1,2-diacylglycerol (DAG) involved in regulating many cellular processes
YNL125C	ESBP6	0.137661	0.920877	-0.0139758	0.999472	-0.228197	0.735601	-0.129087	0.906021	Protein with similarity to monocarboxylate permeases, appears not to be involved in transport of monocarboxylates such as lactate, pyruvate or acetate across the plasma membrane
YOL007C	CSI2	-0.00718136	0.993816	0.172109	0.999472	-0.0853939	0.952318	-0.00817199	0.994805	Protein of unknown function green fluorescent protein (GFP)- fusion protein localizes to the mother side of the bud neck and the vacuole YOL007C is not an essential gene
YOR368W	RAD17	0.313196	0.784455	-0.00753231	0.999472	-0.00365231	0.997795	-0.278716	0.694231	Checkpoint protein, involved in the activation of the DNA damage and meiotic pachytene checkpoints with Mec3p and Ddc1p, forms a clamp that is loaded onto partial duplex DNA homolog of human and S. pombe Rad1 and U. maydis Rec1 proteins
YBR145W	ADH5	-0.477357	0.466423	-0.577358	0.456053	-0.290558	0.68065	-0.333268	0.714871	Alcohol dehydrogenase isoenzyme V involved in ethanol production
YBL028C	YBL028C	-0.0142091	0.990411	0.00945607	0.999472	0.299962	0.910269	0.0838849	0.949648	Protein of unknown function that may interact with ribosomes green fluorescent protein (GFP)-fusion protein localizes to the nucleolus predicted to be involved in ribosome biogenesis
YGR162W	TIF4631	-0.443258	0.661703	0.133151	0.999472	-0.312943	0.878857	0.0908674	0.918392	Translation initiation factor eIF4G, subunit of the mRNA cap-binding protein complex (eIF4F) that also contains eIF4E (Cdc33p) interacts with Pab1p and with eIF4A (Tif1p) also has a role in biogenesis of the large ribosomal subunit
YOR269W	PAC1	0.450825	0.551713	-0.16208	0.999472	-0.164636	0.903436	-0.514444	0.304768	Protein involved in nuclear migration, part of the dynein/dynactin pathway targets dynein to microtubule tips, which is necessary for sliding of microtubules along bud cortex synthetic lethal with bni1 homolog of human LIS1
YMR033W	ARP9	-0.416313	0.366244	0.0484778	0.999472	-0.363172	0.558724	-0.0168547	0.98319	Component of both the SWI/SNF and RSC chromatin remodeling complexes actin-related protein involved in transcriptional regulation
YML041C	VPS71	0.448781	0.401585	-0.0584778	0.999472	0.3794	0.499523	0.0250131	0.975712	Nucleosome-binding component of the SWR1 complex, which exchanges histone variant H2AZ (Htz1p) for chromatin-bound histone H2A required for vacuolar protein sorting
YHL022C	SPO11	1.25183	0.0908269	0.965444	0.583701	-0.465625	0.853858	-0.494909	0.43982	Meiosis-specific protein that initiates meiotic recombination by catalyzing the formation of double-strand breaks in DNA via a transesterification reaction required for homologous chromosome pairing and synaptonemal complex formation
YJL020C	BBC1	-0.0222781	0.990411	-0.0332818	0.999472	-0.07286	0.977204	-0.128486	0.909148	Protein possibly involved in assembly of actin patches interacts with an actin assembly factor Las17p and with the SH3 domains of Type I myosins Myo3p and Myo5p localized predominantly to cortical actin patches
YPL175W	SPT14	-0.123302	0.890814	0.210155	0.955815	0.124316	0.908115	0.465562	0.153132	UDP-GlcNAc-binding and catalytic subunit of the enzyme that mediates the first step in glycosylphosphatidylinositol (GPI) biosynthesis, mutations cause defects in transcription and in biogenesis of cell wall proteins
YJL121C	RPE1	-0.372824	0.668702	-0.132597	0.999472	-0.353528	0.903436	-0.322333	0.671876	D-ribulose-5-phosphate 3-epimerase, catalyzes a reaction in the non-oxidative part of the pentose-phosphate pathway mutants are sensitive to oxidative stress
YHR143W-A	RPC10	-0.108275	0.896852	0.190968	0.999472	0.0752304	0.985153	0.164588	0.900442	RNA polymerase subunit ABC10-alpha, found in RNA polymerase complexes I, II, and III
YIL023C	YKE4	-0.353609	0.550904	-0.560452	0.655269	-0.872992	0.00407252	-0.984355	0.0455513	Zinc transporter localizes to the ER null mutant is sensitive to calcofluor white, leads to zinc accumulation in cytosol ortholog of the mouse KE4 and member of the ZIP (ZRT, IRT-like Protein) family
YJL200C	ACO2	-1.10455	0.0193335	-0.0638424	0.999472	-0.651418	0.344637	0.268425	0.493219	Putative mitochondrial aconitase isozyme similarity to Aco1p, an aconitase required for the TCA cycle expression induced during growth on glucose, by amino acid starvation via Gcn4p, and repressed on ethanol
YDR262W	YDR262W	0.798265	0.184004	0.180163	0.999472	0.488187	0.194661	-0.0713712	0.934343	Putative protein of unknown function green fluorescent protein (GFP)-fusion protein localizes to the vacuole and is induced in response to the DNA-damaging agent MMS gene expression increases in response to Zymoliase treatment
YDR464W	SPP41	0.381021	0.705587	0.357973	0.528992	0.226755	0.758532	0.47347	0.264452	Protein involved in negative regulation of expression of spliceosome components PRP4 and PRP3
YGR041W	BUD9	-0.100259	0.925407	-0.495727	0.577051	-0.291621	0.700969	-0.678049	0.0820728	Protein involved in bud-site selection mutant has increased aneuploidy tolerance diploid mutants display a unipolar budding pattern instead of the wild-type bipolar pattern, and bud at the distal pole
YDR060W	MAK21	-1.01787	0.0401118	0.147095	0.999472	-0.237842	0.894508	0.77029	0.00451067	Constituent of 66S pre-ribosomal particles, required for large (60S) ribosomal subunit biogenesis involved in nuclear export of pre-ribosomes required for maintenance of dsRNA virus homolog of human CAATT-binding protein
YDR363W	ESC2	0.44691	0.486959	-0.0985423	0.999472	-0.430168	0.495117	-0.784115	0.0293756	Sumo-like domain protein prevents accumulation of toxic intermediates during replication-associated recombinational repair roles in silencing, lifespan, chromatid cohesion and the intra-S-phase DNA damage checkpoint RENi family member
YGR140W	CBF2	-0.00851611	0.992366	0.0535172	0.999472	-0.389369	0.361042	-0.284247	0.485862	Essential kinetochore protein, component of the CBF3 multisubunit complex that binds to the CDEIII region of the centromere Cbf2p also binds to the CDEII region possibly forming a different multimeric complex, ubiquitinated in vivo
YCR097W	HMRA1	0.329672	0.935458	0.563635	0.999472	0.516069	0.743927	0.538269	0.736876	Silenced copy of a1 at HMR homeobox corepressor that interacts with Alpha2p to repress haploid-specific gene transcription in diploid cells
YOL124C	TRM11	-0.433051	0.336155	0.031739	0.999472	-0.257084	0.668396	0.160271	0.882493	Catalytic subunit of an adoMet-dependent tRNA methyltransferase complex (Trm11p-Trm112p), required for the methylation of the guanosine nucleotide at position 10 (m2G10) in tRNAs contains a THUMP domain and a methyltransferase domain
YDR161W	YDR161W	-0.474398	0.273881	0.0890977	0.999472	-0.124011	0.919987	0.321082	0.362623	Putative protein of unknown function non-essential gene proposed function in rRNA and ribosome biosynthesis based on transcriptional co-regulation genetic interactions suggest a role in ER-associated protein degradation (ERAD)
YLR068W	FYV7	0.524858	0.565908	0.453737	0.728118	0.161255	0.905235	0.102048	0.951577	Essential protein required for maturation of 18S rRNA required for survival upon exposure to K1 killer toxin
YOR386W	PHR1	0.185761	0.887009	0.162237	0.999472	-0.0790595	0.974101	0.134655	0.852935	DNA photolyase involved in photoreactivation, repairs pyrimidine dimers in the presence of visible light induced by DNA damage regulated by transcriptional repressor Rph1p
YBR022W	POA1	-0.150213	0.90272	-0.141668	0.999472	0.065662	0.963299	-0.0501373	0.951577	Phosphatase that is highly specific for ADP-ribose 1''-phosphate, a tRNA splicing metabolite may have a role in regulation of tRNA splicing
YCL029C	BIK1	0.151581	0.853999	-0.0670752	0.999472	-0.257783	0.876579	-0.212335	0.669215	Microtubule-associated protein, component of the interface between microtubules and kinetochore, involved in sister chromatid separation essential in polyploid cells but not in haploid or diploid cells ortholog of mammalian CLIP-170
YKL021C	MAK11	-0.512923	0.209064	-0.000502994	0.999472	-0.116246	0.929573	0.282789	0.445046	Protein involved in an early, nucleolar step of 60S ribosomal subunit biogenesis essential for cell growth and replication of killer M1 dsRNA virus contains four beta-transducin repeats
YPL149W	ATG5	1.17276	0.00178514	0.761843	0.0935514	-0.180535	0.908115	-0.392541	0.256725	Conserved protein involved in autophagy and the Cvt pathway undergoes conjugation with Atg12p to form a complex involved in Atg8p lipidation conjugated Atg12p also forms a complex with Atg16p that is essential for autophagosome formation
YPL048W	CAM1	-0.544691	0.608326	-0.176892	0.999472	-0.165858	0.948083	-0.00595991	0.995275	Nuclear protein required for transcription of MXR1 binds the MXR1 promoter in the presence of other nuclear factors binds calcium and phospholipids has similarity to translational cofactor EF-1 gamma
YNL143C	YNL143C	-0.130065	0.976117	-0.702173	0.966104	0.700155	0.776612	-0.0770368	0.974798	Dubious open reading frame unlikely to encode a protein, based on available experimental and comparative sequence data
YJL147C	YJL147C	0.809546	0.168507	0.54222	0.857414	-0.136556	0.948276	-0.337504	0.582237	Mitochondrial protein of unknown function homozygous diploid deletion strain has a sporulation defect characterized by elevated dityrosine in the soluble fraction expression induced by calcium shortage YJL147W is a non-essential gene
YML126C	ERG13	-0.263775	0.919733	0.0256536	0.999472	-0.156657	0.97121	-0.101978	0.963557	3-hydroxy-3-methylglutaryl-CoA (HMG-CoA) synthase, catalyzes the formation of HMG-CoA from acetyl-CoA and acetoacetyl-CoA involved in the second step in mevalonate biosynthesis
YNL305C	YNL305C	0.415007	0.814973	-0.258934	0.833925	0.260332	0.657789	-0.389359	0.531854	Protein involved in apoptosis variously described as containing a BCL-2 homology (BH3) domain or as a member of the BAX inhibitor family reported to promote apoptosis under some conditions and to inhibit it in others localizes to ER and vacuole may link the unfolded protein response to apoptosis via regulation of calcium-mediated signaling translocates to mitochondria under apoptosis-inducing con…
YAR003W	SWD1	0.250561	0.705207	0.383661	0.650157	-0.49211	0.278174	-0.246503	0.564738	Subunit of the COMPASS (Set1C) complex, which methylates histone H3 on lysine 4 and is required in transcriptional silencing near telomeres WD40 beta propeller superfamily member with similarity to mammalian Rbbp7
YBL082C	ALG3	0.051434	0.962924	-0.488394	0.673692	0.173857	0.850644	-0.274242	0.599721	Dolichol-P-Man dependent alpha(1-3) mannosyltransferase, involved in the synthesis of dolichol-linked oligosaccharide donor for N-linked glycosylation of proteins
YKL065C	YET1	-0.423113	0.795768	-0.334843	0.971382	0.425809	0.71535	0.356057	0.651041	Endoplasmic reticulum transmembrane protein may interact with ribosomes, based on co-purification experiments homolog of human BAP31 protein
YDR226W	ADK1	-0.197094	0.902781	0.027226	0.999472	0.0849037	0.985153	0.0778803	0.961006	Adenylate kinase, required for purine metabolism localized to the cytoplasm and the mitochondria lacks cleavable signal sequence
YML081C-A	ATP18	-0.142954	0.969982	-0.0940402	0.999472	-0.268345	0.905413	-0.402037	0.796512	Subunit of the mitochondrial F1F0 ATP synthase, which is a large enzyme complex required for ATP synthesis termed subunit I or subunit j does not correspond to known ATP synthase subunits in other organisms
YER007W	PAC2	0.409263	0.614597	0.40877	0.999472	-0.305389	0.910699	0.0467229	0.974088	Microtubule effector required for tubulin heterodimer formation, binds alpha-tubulin, required for normal microtubule function, null mutant exhibits cold-sensitive microtubules and sensitivity to benomyl
YPL084W	BRO1	0.00119894	0.99952	0.0431732	0.999472	-0.130313	0.910269	-0.0824323	0.913134	Cytoplasmic class E vacuolar protein sorting (VPS) factor that coordinates deubiquitination in the multivesicular body (MVB) pathway by recruiting Doa4p to endosomes
YKL164C	PIR1	-0.163307	0.925618	-0.00131845	0.999472	0.320846	0.908678	0.236381	0.894351	O-glycosylated protein required for cell wall stability attached to the cell wall via beta-1,3-glucan mediates mitochondrial translocation of Apn1p expression regulated by the cell integrity pathway and by Swi5p during the cell cycle
YGR243W	FMP43	1.09176	0.276792	0.020229	0.999472	0.696807	0.431	-0.222181	0.835166	Putative protein of unknown function expression regulated by osmotic and alkaline stresses the authentic, non-tagged protein is detected in highly purified mitochondria in high-throughput studies
YMR186W	HSC82	-0.458392	0.739683	0.123311	0.999472	-0.0713102	0.987777	0.265594	0.852984	Cytoplasmic chaperone of the Hsp90 family, redundant in function and nearly identical with Hsp82p, and together they are essential expressed constitutively at 10-fold higher basal levels than HSP82 and induced 2-3 fold by heat shock
YDR420W	HKR1	0.0187661	0.989277	0.544201	0.150988	-0.588737	0.139619	-0.0215821	0.982055	Mucin family member that functions as an osmosensor in the Sho1p-mediated HOG pathway with Msb2p proposed to be a negative regulator of filamentous growth mutant displays defects in beta-1,3 glucan synthesis and bud site selection
YOR184W	SER1	-0.370688	0.689083	-0.152726	0.999472	-0.286421	0.836856	-0.209887	0.715877	3-phosphoserine aminotransferase, catalyzes the formation of phosphoserine from 3-phosphohydroxypyruvate, required for serine and glycine biosynthesis regulated by the general control of amino acid biosynthesis mediated by Gcn4p
YDL048C	STP4	0.0309732	0.98778	-0.297274	0.969118	0.0717026	0.977204	-0.178302	0.830427	Protein containing a Kruppel-type zinc-finger domain has similarity to Stp1p, Stp2p, and Stp3p
YMR087W	YMR087W	0.719627	0.58605	0.311539	0.707761	0.701192	0.0845726	0.269639	0.651952	Putative ADP-ribose-1''-monophosphatase that converts ADP-ribose-1''-monophosphate to ADP-ribose may have a role in tRNA splicing contains an A1pp domain
YOR085W	OST3	-0.384404	0.654225	-0.22154	0.999472	0.197653	0.877836	0.253503	0.687261	Gamma subunit of the oligosaccharyltransferase complex of the ER lumen, which catalyzes asparagine-linked glycosylation of newly synthesized proteins Ost3p is important for N-glycosylation of a subset of proteins
YIL067C	YIL067C	-0.254381	0.717003	-0.058693	0.999472	-0.336413	0.537216	-0.118626	0.883056	Uncharacterized protein of unknown function
YLL040C	VPS13	-0.255605	0.819171	0.21203	0.999472	-0.680193	0.194661	-0.117018	0.893206	Protein of unknown function heterooligomeric or homooligomeric complex peripherally associated with membranes homologous to human COH1 involved in sporulation, vacuolar protein sorting and protein-Golgi retention
YJL002C	OST1	-0.811392	0.214357	-0.109273	0.999472	-0.182334	0.949665	0.301495	0.623206	Alpha subunit of the oligosaccharyltransferase complex of the ER lumen, which catalyzes asparagine-linked glycosylation of newly synthesized proteins
YNL240C	NAR1	-0.335076	0.62542	-0.517957	0.495687	0.208137	0.763842	0.0392955	0.978443	Component of the cytosolic iron-sulfur (FeS) protein assembly machinery, required for maturation of cytosolic and nuclear FeS proteins and for normal resistance to oxidative stress homologous to human Narf
YPR060C	ARO7	-0.541314	0.223136	-0.102252	0.999472	0.0995914	0.981327	0.305278	0.38276	Chorismate mutase, catalyzes the conversion of chorismate to prephenate to initiate the tyrosine/phenylalanine-specific branch of aromatic amino acid biosynthesis
YJL103C	GSM1	0.887768	0.172924	0.663109	0.629684	-0.411557	0.701012	-0.326305	0.500506	Putative zinc cluster protein of unknown function proposed to be involved in the regulation of energy metabolism, based on patterns of expression and sequence analysis
YPR161C	SGV1	-0.205121	0.755121	-0.117604	0.999472	0.376506	0.530219	0.391983	0.236638	Cyclin (Bur2p)-dependent protein kinase that functions in transcriptional regulation phosphorylates the carboxy-terminal domain of Rpo21p and the C-terminal repeat domain of Spt5p regulated by Cak1p similar to metazoan CDK9 proteins
YIL166C	YIL166C	-1.75619	0.0960219	-1.22582	0.49256	-1.20954	0.231914	-0.449636	0.779505	Putative protein with similarity to the allantoate permease (Dal5p) subfamily of the major facilitator superfamily mRNA expression is elevated by sulfur limitation YIL166C is a non-essential gene
YLR310C	CDC25	0.328746	0.602941	0.376497	0.516289	-0.444557	0.328309	-0.298739	0.427669	Membrane bound guanine nucleotide exchange factor (GEF or GDP-release factor) indirectly regulates adenylate cyclase through activation of Ras1p and Ras2p by stimulating the exchange of GDP for GTP required for progression through G1
YPL176C	TRE1	-0.306436	0.574154	0.122789	0.999472	-0.319648	0.546551	0.215095	0.630211	Plasma membrane protein that binds to Bsd2p and regulates ubiquitylation and vacuolar degradation of the metal transporter Smf1p function is redundant with that of Tre2p has similarity to transferrin receptors
YER038C	KRE29	-0.268438	0.845909	0.53062	0.833925	-0.899291	0.143182	0.121877	0.930764	Essential subunit of the Mms21-Smc5-Smc6 complex, required for growth and DNA repair heterozygous mutant shows haploinsufficiency in K1 killer toxin resistance
YDL099W	BUG1	-0.259538	0.766753	-0.0541024	0.999472	0.152474	0.878172	0.265731	0.715877	Cis-golgi localized protein involved in ER to Golgi transport forms a complex with the mammalian GRASP65 homolog, Grh1p mutants are compromised for the fusion of ER-derived vesicles with Golgi membranes
YGL012W	ERG4	-0.588322	0.410656	-0.284223	0.907794	-0.0874137	0.971415	0.0398712	0.965322	C-24(28) sterol reductase, catalyzes the final step in ergosterol biosynthesis mutants are viable, but lack ergosterol
YKL096W	CWP1	-0.381114	0.703535	-0.543347	0.968069	0.0234557	0.994077	-0.353284	0.391849	Cell wall mannoprotein that localizes specifically to birth scars of daughter cells, linked to a beta-1,3- and beta-1,6-glucan heteropolymer through a phosphodiester bond required for propionic acid resistance
YMR311C	GLC8	0.301597	0.852062	0.225745	0.999472	0.262824	0.668396	0.154097	0.857755	Regulatory subunit of protein phosphatase 1 (Glc7p), involved in glycogen metabolism and chromosome segregation proposed to regulate Glc7p activity via conformational alteration ortholog of the mammalian protein phosphatase inhibitor 2
YPL055C	LGE1	0.249642	0.689083	-0.0347194	0.999472	0.408413	0.321645	0.0381824	0.96118	Protein of unknown function null mutant forms abnormally large cells, and homozygous diploid null mutant displays delayed premeiotic DNA synthesis and reduced efficiency of meiotic nuclear division
YKR072C	SIS2	-0.158979	0.828565	-0.100482	0.999472	-0.121642	0.910269	-0.0744094	0.914149	Negative regulatory subunit of protein phosphatase 1 Ppz1p and also a subunit of the phosphopantothenoylcysteine decarboxylase (PPCDC Cab3p, Sis2p, Vhs3p) complex, which catalyzes the third step of coenzyme A biosynthesis
YIR034C	LYS1	-0.0942579	0.938833	-0.233039	0.923596	0.0948834	0.960254	-0.18246	0.750584	Saccharopine dehydrogenase (NAD+, L-lysine-forming), catalyzes the conversion of saccharopine to L-lysine, which is the final step in the lysine biosynthesis pathway also has mRNA binding activity
YGL254W	FZF1	0.484263	0.295095	0.232048	0.999472	-0.0391258	0.985153	-0.215347	0.750325	Transcription factor involved in sulfite metabolism, sole identified regulatory target is SSU1, overexpression suppresses sulfite-sensitivity of many unrelated mutants due to hyperactivation of SSU1, contains five zinc fingers
YDL132W	CDC53	0.0272595	0.988348	0.119032	0.999472	0.0136922	0.993751	0.0309512	0.975473	Cullin, structural protein of SCF complexes (which also contain Skp1p, Cdc34p, Hrt1p and an F-box protein) involved in ubiquitination SCF promotes the G1-S transition by targeting G1 cyclins and the Cln-CDK inhibitor Sic1p for degradation
YDR390C	UBA2	-0.0483038	0.969199	0.0481732	0.999472	-0.114493	0.917691	-0.0180797	0.982723	Subunit of a heterodimeric nuclear SUMO activating enzyme (E1) with Aos1p activates Smt3p (SUMO) before its conjugation to proteins (sumoylation), which may play a role in protein targeting essential for viability
YOR076C	SKI7	0.389285	0.390327	0.21942	0.922661	0.547325	0.124021	0.420204	0.163642	Coupling protein that mediates interactions between the Ski complex and the cytoplasmic exosome during 3'-5' RNA degradation eRF3-like domain targets nonstop mRNA for degradation null mutants have superkiller phenotype
YNL138W	SRV2	-0.368449	0.871097	-0.149834	0.999472	-0.101519	0.967468	-0.0425193	0.981378	CAP (cyclase-associated protein) subunit of adenylyl cyclase complex N-terminus binds adenylyl cyclase and facilitates activation by RAS C-terminus binds ADP-actin monomers, facilitating regulation of actin dynamics and cell morphogenesis
YLR277C	YSH1	-0.0285966	0.980201	0.0554229	0.999472	-0.0440344	0.977204	0.128689	0.830427	Putative endoribonuclease, subunit of the mRNA cleavage and polyadenylation specificity complex required for 3' processing, splicing, and transcriptional termination of mRNAs and snoRNAs
YOL092W	YOL092W	-0.408197	0.508992	-0.23893	0.879169	-0.190921	0.910269	-0.15834	0.843395	Putative protein of unknown function predicted to contain six transmembrane domains and is 58% similar to the uncharacterized ORF YBR147W
YOR313C	SPS4	-0.859027	0.644985	-0.316541	0.999472	0.137275	0.96487	0.804125	0.348882	Protein whose expression is induced during sporulation not required for sporulation heterologous expression in E. coli induces the SOS response that senses DNA damage
YMR157C	AIM36	-0.0165433	0.990522	-0.41736	0.495687	1.29265	1.33e-06	0.899239	0.00681195	Protein of unknown function null mutant displays reduced respiratory growth and elevated frequency of mitochondrial genome loss the authentic, non-tagged protein is detected in purified mitochondria in high-throughput studies
YDR479C	PEX29	0.439299	0.364599	-0.0776075	0.999472	0.315001	0.565802	0.0373623	0.96118	Peroxisomal integral membrane peroxin, involved in the regulation of peroxisomal size, number and distribution genetic interactions suggest that Pex28p and Pex29p act at steps upstream of those mediated by Pex30p, Pex31p, and Pex32p
YOR155C	ISN1	0.313108	0.65597	-0.0972751	0.999472	0.090289	0.934724	-0.194836	0.692731	Inosine 5'-monophosphate (IMP)-specific 5'-nucleotidase, catalyzes the breakdown of IMP to inosine, does not show similarity to known 5'-nucleotidases from other organisms
YLR398C	SKI2	-0.0954027	0.929012	0.0392073	0.999472	0.0215916	0.989598	0.243162	0.608082	Ski complex component and putative RNA helicase, mediates 3'-5' RNA degradation by the cytoplasmic exosome null mutants have superkiller phenotype of increased viral dsRNAs and are synthetic lethal with mutations in 5'-3' mRNA decay
YGL210W	YPT32	-0.0483511	0.967278	-0.0914234	0.999472	0.233838	0.723124	0.122691	0.834574	Rab family GTPase, very similar to Ypt31p involved in the exocytic pathway mediates intra-Golgi traffic or the budding of post-Golgi vesicles from the trans-Golgi
YJL097W	PHS1	-0.192292	0.852062	-0.241826	0.999472	0.193111	0.910809	-0.00316499	0.99838	Essential 3-hydroxyacyl-CoA dehydratase of the ER membrane, involved in elongation of very long-chain fatty acids evolutionarily conserved, similar to mammalian PTPLA and PTPLB involved in sphingolipid biosynthesis and protein trafficking
YDR192C	NUP42	0.225416	0.726452	-0.149268	0.999472	-0.00298847	0.997719	-0.314082	0.421496	Subunit of the nuclear pore complex (NPC) that localizes exclusively to the cytoplasmic side involved in RNA export, most likely at a terminal step interacts with Gle1p
YPL011C	TAF3	-0.338592	0.55962	0.190704	0.999472	-0.303429	0.583613	0.219536	0.665099	TFIID subunit (47 kDa), involved in promoter binding and RNA polymerase II transcription initiation
YDR005C	MAF1	-0.263882	0.657899	-0.268635	0.843526	-0.472903	0.233908	-0.513542	0.0718974	Negative regulator of RNA polymerase III component of several signaling pathways that repress polymerase III transcription in response to changes in cellular environment targets the initiation factor TFIIIB
YJR073C	OPI3	0.143502	0.958808	-0.143386	0.999472	0.48413	0.21552	0.24094	0.818581	Phospholipid methyltransferase (methylene-fatty-acyl-phospholipid synthase), catalyzes the last two steps in phosphatidylcholine biosynthesis
YOR357C	SNX3	0.234136	0.848542	-0.20328	0.999472	0.629808	0.294621	0.0740403	0.952009	Sorting nexin required to maintain late-Golgi resident enzymes in their proper location by recycling molecules from the prevacuolar compartment contains a PX domain and sequence similarity to human Snx3p
YKR036C	CAF4	-0.168125	0.852062	-0.0791296	0.999472	-0.40216	0.424829	-0.300596	0.564013	WD40 repeat-containing protein associated with the CCR4-NOT complex, interacts in a Ccr4p-dependent manner with Ssn2p also interacts with Fis1p, Mdv1p and Dnm1p and plays a role in mitochondrial fission
YDR500C	RPL37B	-0.298505	0.828699	-0.0610126	0.999472	0.346464	0.894508	0.355747	0.664531	Protein component of the large (60S) ribosomal subunit, has similarity to Rpl37Ap and to rat L37 ribosomal protein
YDL176W	YDL176W	0.559672	0.281679	0.280334	0.929252	-0.0942506	0.958133	-0.195049	0.750584	Protein of unknown function, predicted by computational methods to be involved in fructose-1,6-bisphosphatase (Fbp1p) degradation interacts with components of the GID complex YDL176W is not an essential gene
YMR074C	YMR074C	-0.471599	0.377441	0.0922337	0.999472	-0.0218673	0.993751	0.325551	0.71434	Protein with homology to human PDCD5, which is involved in programmed cell death N-terminal region forms a conserved triple-helix bundle structure overexpression promotes H2O2-induced apoptosis YMR074C is not an essential gene
YOR032C	HMS1	0.952505	0.558858	0.109971	0.999472	0.263377	0.905413	-0.340208	0.666712	Basic helix-loop-helix (bHLH) protein with similarity to myc-family transcription factors overexpression confers hyperfilamentous growth and suppresses the pseudohyphal filamentation defect of a diploid mep1 mep2 homozygous null mutant
YLR233C	EST1	1.1043	0.105623	0.795507	0.529332	-1.08641	0.0954904	-0.884276	0.118168	TLC1 RNA-associated factor involved in telomere length regulation as recruitment subunit of telomerase has G-quadruplex promoting activity that is required for telomere elongation possible role in activating telomere-bound Est2p-TLC1-RNA
YPL099C	AIM43	0.0791958	0.94316	0.025217	0.999472	0.164144	0.894591	0.141976	0.85155	Protein of unknown function the authentic, non-tagged protein is detected in purified mitochondria in high-throughput studies null mutant displays elevated frequency of mitochondrial genome loss
YGR119C	NUP57	-0.299599	0.646787	-0.105942	0.999472	-0.23039	0.778651	-0.123619	0.843395	Nucleoporin, essential subunit of the nuclear pore complex (NPC), functions as the organizing center of an NPC subcomplex containing Nsp1p, Nup49p, Nup57p, and Nic96p
YGR238C	KEL2	0.715372	0.181623	-0.269605	0.968069	-0.170881	0.895959	-0.99963	0.00305782	Protein that functions in a complex with Kel1p to negatively regulate mitotic exit, interacts with Tem1p and Lte1p localizes to regions of polarized growth potential Cdc28p substrate
YNL093W	YPT53	-0.0182851	0.995667	-0.0352208	0.999472	-0.0582368	0.991693	-0.187367	0.894164	Rab family GTPase, similar to Ypt51p and Ypt52p and to mammalian rab5 required for vacuolar protein sorting and endocytosis
YLR354C	TAL1	-0.425511	0.822227	-0.163654	0.999472	-0.262687	0.914227	-0.196679	0.895803	Transaldolase, enzyme in the non-oxidative pentose phosphate pathway converts sedoheptulose 7-phosphate and glyceraldehyde 3-phosphate to erythrose 4-phosphate and fructose 6-phosphate
YNL162W	RPL42A	-0.30483	0.844432	-0.0233339	0.999472	0.0201841	0.995143	0.0273447	0.984919	Protein component of the large (60S) ribosomal subunit, identical to Rpl42Bp and has similarity to rat L44 ribosomal protein
YDR039C	ENA2	-0.0487734	0.978674	0.448873	0.655269	-0.66511	0.259079	-0.215579	0.803415	P-type ATPase sodium pump, involved in Na+ efflux to allow salt tolerance likely not involved in Li+ efflux
YLR130C	ZRT2	-0.841517	0.0395302	-0.480254	0.518508	-1.30904	1.97e-06	-0.788715	0.121664	Low-affinity zinc transporter of the plasma membrane transcription is induced under low-zinc conditions by the Zap1p transcription factor
YDR219C	MFB1	0.472404	0.248493	0.483267	0.220411	0.143164	0.891178	0.101975	0.872499	Mitochondria-associated F-box protein involved in maintenance of normal mitochondrial morphology interacts with Skp1p through the F-box motif preferentially localizes to the mother cell during budding
YMR131C	RRB1	-0.573801	0.344231	0.0767337	0.999472	-0.249501	0.864989	0.252455	0.54758	Essential nuclear protein involved in early steps of ribosome biogenesis physically interacts with the ribosomal protein Rpl3p
YNL192W	CHS1	0.178918	0.900911	0.42015	0.728118	-0.170063	0.910269	0.0354309	0.977581	Chitin synthase I, requires activation from zymogenic form in order to catalyze the transfer of N-acetylglucosamine (GlcNAc) to chitin required for repairing the chitin septum during cytokinesis transcription activated by mating factor
YER139C	RTR1	-0.143922	0.880996	0.0719605	0.999472	-0.144054	0.910269	0.00589677	0.994805	CTD phosphatase dephosphorylates S5-P in the C-terminal domain of Rpo21p has a cysteine-rich motif required for function and conserved in eukaryotes shuttles between the nucleus and cytoplasm
YPL077C	YPL077C	0.77626	0.48812	0.0368088	0.999472	0.185139	0.941762	-0.251226	0.794071	Putative protein of unknown function regulates PIS1 expression mutant displays spore wall assembly defect in ether sensitivity screen YPL077C is not an essential gene
YGL113W	SLD3	0.671104	0.219197	0.164317	0.999472	-0.486337	0.472921	-0.627248	0.130119	Protein involved in the initiation of DNA replication, required for proper assembly of replication proteins at the origins of replication interacts with Cdc45p
YIL159W	BNR1	0.161059	0.847832	0.444381	0.474165	-0.53808	0.182621	-0.13127	0.85155	Formin, nucleates the formation of linear actin filaments, involved in cell processes such as budding and mitotic spindle orientation which require the formation of polarized actin cables, functionally redundant with BNI1
YNR055C	HOL1	-0.132871	0.868161	-0.332197	0.663499	-0.668357	0.0461405	-0.803253	0.00305782	Putative transporter in the major facilitator superfamily (DHA1 family) of multidrug resistance transporters mutations in membrane-spanning domains permit cation and histidinol uptake
YKR014C	YPT52	-0.00475938	0.996905	0.201852	0.999472	0.151872	0.931665	0.218324	0.854683	Rab family GTPase, similar to Ypt51p and Ypt53p and to mammalian rab5 required for vacuolar protein sorting and endocytosis
YOL127W	RPL25	-0.353942	0.80624	-0.266184	0.999472	0.350616	0.908678	0.199142	0.869622	Primary rRNA-binding ribosomal protein component of the large (60S) ribosomal subunit, has similarity to E. coli L23 and rat L23a ribosomal proteins binds to 25S rRNA via a conserved C-terminal motif
YPL110C	GDE1	0.542421	0.393019	0.434473	0.717971	0.630219	0.170683	0.622302	0.178886	Glycerophosphocholine (GroPCho) phosphodiesterase hydrolyzes GroPCho to choline and glycerolphosphate, for use as a phosphate source and as a precursor for phosphocholine synthesis may interact with ribosomes
YOR256C	TRE2	0.248828	0.685319	0.32021	0.655269	-0.0180443	0.989302	0.147761	0.77971	Protein that functions with Tre1p to regulate ubiquitylation and vacuolar degradation of the metal transporter Smf1p has similarity to transferrin receptors inviability of null mutant in systematic studies is due to proximity to CDC31
YLR453C	RIF2	0.0211373	0.991427	0.351677	0.999472	-0.613294	0.492076	-0.25927	0.834389	Protein that binds to the Rap1p C-terminus and acts synergistically with Rif1p to help control telomere length and establish telomeric silencing deletion results in telomere elongation
YOR098C	NUP1	-0.28639	0.667896	-0.0978435	0.999472	-0.783275	0.0507996	-0.536513	0.198166	Nuclear pore complex (NPC) subunit, involved in protein import/export and in export of RNAs, possible karyopherin release factor that accelerates release of karyopherin-cargo complexes after transport across NPC potential Cdc28p substrate
YML024W	RPS17A	-0.359312	0.795	-0.138609	0.999472	0.287421	0.931665	0.25702	0.79742	Ribosomal protein 51 (rp51) of the small (40s) subunit nearly identical to Rps17Bp and has similarity to rat S17 ribosomal protein
YOR177C	MPC54	-0.022295	0.990411	0.207628	0.999472	0.249588	0.876846	0.725594	0.125718	Component of the meiotic outer plaque, a membrane-organizing center which is assembled on the cytoplasmic face of the spindle pole body during meiosis II and triggers the formation of the prospore membrane potential Cdc28p substrate
YBR059C	AKL1	0.0734971	0.9554	0.210537	0.984611	-0.481229	0.321161	-0.25674	0.64366	Ser-Thr protein kinase, member (with Ark1p and Prk1p) of the Ark kinase family involved in endocytosis and actin cytoskeleton organization
YOR375C	GDH1	-0.386348	0.741782	0.148587	0.999472	-0.239009	0.929573	0.101725	0.930975	NADP(+)-dependent glutamate dehydrogenase, synthesizes glutamate from ammonia and alpha-ketoglutarate rate of alpha-ketoglutarate utilization differs from Gdh3p expression regulated by nitrogen and carbon sources
YKL078W	DHR2	-0.252014	0.73223	-0.0340441	0.999472	-0.346813	0.471883	-0.122076	0.898114	Predominantly nucleolar DEAH-box ATP-dependent RNA helicase, required for 18S rRNA synthesis
YNL039W	BDP1	0.335306	0.554676	0.337454	0.614456	0.324784	0.611496	0.517415	0.0798973	Essential subunit of RNA polymerase III transcription factor (TFIIIB), which is involved in transcription of genes encoding tRNAs, 5S rRNA, U6 snRNA, and other small RNAs
YPL154C	PEP4	0.252021	0.946012	0.0997474	0.999472	-0.239883	0.910269	-0.552185	0.675386	Vacuolar aspartyl protease (proteinase A), required for the posttranslational precursor maturation of vacuolar proteinases important for protein turnover after oxidative damage synthesized as a zymogen, self-activates
YNR011C	PRP2	0.486637	0.237424	0.233461	0.923596	0.0922751	0.934724	-0.0480399	0.951577	RNA-dependent ATPase in the DEAH-box family, required for activation of the spliceosome before the first transesterification step in RNA splicing orthologous to human protein DHX16
YGL157W	ARI1	-0.284743	0.874151	-0.169073	0.999472	0.00291201	0.998858	-0.017715	0.990326	NADPH-dependent aldehyde reductase, utilizes aromatic and alophatic aldehyde substrates member of the short-chain dehydrogenase/reductase superfamily
YOL038W	PRE6	0.0296871	0.988823	0.101216	0.999472	0.183295	0.905235	0.128471	0.883354	Alpha 4 subunit of the 20S proteasome may replace alpha 3 subunit (Pre9p) under stress conditions to create a more active proteasomal isoform GFP-fusion protein relocates from cytosol to the mitochondrial surface upon oxidative stress
YJR136C	TTI2	0.464772	0.506286	0.0250578	0.999472	0.257086	0.737911	-0.0569805	0.949693	Putative protein of unknown function subunit of the ASTRA complex which is part of the chromatin remodeling machinery similar to S. pombe Tti2p may interact with Rsm23p GFP-fusion protein localizes to the cytoplasm
YCL034W	LSB5	-0.272451	0.687085	-0.197456	0.999472	0.289726	0.677965	0.343143	0.387235	Protein of unknown function binds Las17p, which is a homolog of human Wiskott-Aldrich Syndrome protein involved in actin patch assembly and actin polymerization may mediate disassembly of the Pan1 complex from the endocytic coat
YEL032W	MCM3	-0.703014	0.0580435	-0.345636	0.642422	-0.20068	0.857694	0.0623861	0.941826	Protein involved in DNA replication component of the Mcm2-7 hexameric complex that binds chromatin as a part of the pre-replicative complex
YPR170W-A	YPR170W-A	-0.854681	0.0511491	-0.681763	0.183899	0.454554	0.544703	0.439553	0.411499	Dubious open reading frame unlikely to encode a functional protein, based on available experimental and comparative sequence data identified by expression profiling and mass spectrometry
YML119W	YML119W	0.130332	0.887009	-0.0907574	0.999472	0.205558	0.786191	-0.120829	0.865213	Putative protein of unknown function YML119W is not an essential gene potential Cdc28p substrate
YOR054C	VHS3	-0.162997	0.838655	-0.183533	0.999472	-0.348355	0.81241	-0.27749	0.469548	Negative regulatory subunit of protein phosphatase 1 Ppz1p and also a subunit of the phosphopantothenoylcysteine decarboxylase (PPCDC Cab3p, Sis2p, Vhs3p) complex, which catalyzes the third step of coenzyme A biosynthesis
YMR056C	AAC1	2.3363	0.000259657	0.985393	0.574282	0.278424	0.905413	-0.787671	0.0718974	Mitochondrial inner membrane ADP/ATP translocator, exchanges cytosolic ADP for mitochondrially synthesized ATP phosphorylated Aac1p is a minor isoform while Pet9p is the major ADP/ATP translocator
YJL001W	PRE3	-0.11103	0.961733	-0.112472	0.999472	0.0935933	0.973736	-0.103258	0.949693	Beta 1 subunit of the 20S proteasome, responsible for cleavage after acidic residues in peptides
YBR095C	RXT2	0.763104	0.0290295	0.267726	0.791421	0.500117	0.178434	0.13377	0.817815	Subunit of the histone deacetylase Rpd3L complex possibly involved in cell fusion and invasive growth
YLR376C	PSY3	0.299919	0.876443	0.588935	0.717971	-0.0967612	0.970795	0.389747	0.593387	Protein involved in a Rad51p-, Rad54p-dependent pathway for homologous recombination repair deletion results in a mutator phenotype deletion increases sensitivity to anticancer drugs oxaliplatin and cisplatin but not mitomycin C
YDR497C	ITR1	-0.129838	0.936814	0.0844132	0.999472	0.0623368	0.979643	0.169717	0.882269	Myo-inositol transporter with strong similarity to the minor myo-inositol transporter Itr2p, member of the sugar transporter superfamily expression is repressed by inositol and choline via Opi1p and derepressed via Ino2p and Ino4p
YDR309C	GIC2	0.723668	0.706794	-0.0655628	0.999472	0.390254	0.437145	-0.394248	0.697736	Redundant rho-like GTPase Cdc42p effector homolog of Gic1p involved in initiation of budding and cellular polarization interacts with Cdc42p via the Cdc42/Rac-interactive binding (CRIB) domain and with PI(4,5)P2 via a polybasic region
YPR183W	DPM1	-0.0390334	0.99121	-0.198425	0.999472	0.0721331	0.9827	-0.274956	0.869494	Dolichol phosphate mannose (Dol-P-Man) synthase of the ER membrane, catalyzes the formation of Dol-P-Man from Dol-P and GDP-Man required for glycosyl phosphatidylinositol membrane anchoring, O mannosylation, and protein glycosylation
YPL264C	YPL264C	-0.116021	0.944852	0.09188	0.999472	-0.484445	0.622642	-0.135897	0.927632	Putative membrane protein of unknown function physically interacts with Hsp82p YPL264C is not an essential gene
YMR021C	MAC1	0.949301	0.00581847	-0.110744	0.999472	0.31154	0.820271	-0.356041	0.297516	Copper-sensing transcription factor involved in regulation of genes required for high affinity copper transport
YPL167C	REV3	0.158815	0.902781	0.0217202	0.999472	-0.612837	0.402576	-0.84726	0.0808708	Catalytic subunit of DNA polymerase zeta, involved in translesion synthesis during post-replication repair required for mutagenesis induced by DNA damage involved in double-strand break repair
YMR120C	ADE17	-0.391711	0.388638	-0.685609	0.0225608	0.287225	0.594812	0.0480089	0.951577	Enzyme of 'de novo' purine biosynthesis containing both 5-aminoimidazole-4-carboxamide ribonucleotide transformylase and inosine monophosphate cyclohydrolase activities, isozyme of Ade16p ade16 ade17 mutants require adenine and histidine
YER029C	SMB1	-0.190403	0.808186	0.035825	0.999472	0.346037	0.472905	0.542447	0.118168	Core Sm protein Sm B part of heteroheptameric complex (with Smd1p, Smd2p, Smd3p, Sme1p, Smx3p, and Smx2p) that is part of the spliceosomal U1, U2, U4, and U5 snRNPs homolog of human Sm B and Sm B'
YDR210C-D	YDR210C-D	-1.52157	0.0273685	0.16896	0.999472	-1.49629	0.12878	-0.0427614	0.977581	Retrotransposon TYA Gag and TYB Pol genes transcribed/translated as one unit polyprotein is processed to make a nucleocapsid-like protein (Gag), reverse transcriptase (RT), protease (PR), and integrase (IN) similar to retroviral genes
YIL049W	DFG10	-0.14149	0.898202	0.0411568	0.999472	-0.390926	0.672462	-0.292072	0.557869	Probable polyprenol reductase that catalyzes conversion of polyprenol to dolichol, the precursor for N-glycosylation involved in filamentous growth mutations in human ortholog SRD5A3 confer CDG (Congenital Disorders of Glycosylation)
YKR063C	LAS1	-0.351006	0.629756	0.21314	0.999472	0.137639	0.908115	0.745642	0.0809971	Essential nuclear protein possibly involved in bud formation and morphogenesis mutants require the SSD1-v allele for viability
YAL041W	CDC24	-0.0742838	0.946132	-0.0449526	0.999472	-0.336034	0.554274	-0.302954	0.471401	Guanine nucleotide exchange factor (GEF or GDP-release factor) for Cdc42p required for polarity establishment and maintenance, and mutants have morphological defects in bud formation and shmooing
YBL024W	NCL1	-0.547581	0.423399	0.0675665	0.999472	-0.527361	0.648102	-0.0729848	0.918392	S-adenosyl-L-methionine-dependent tRNA: m5C-methyltransferase, methylates cytosine to m5C at several positions in tRNAs and intron-containing pre-tRNAs similar to Nop2p and human proliferation associated nucleolar protein p120
YDL123W	SNA4	0.398947	0.467303	0.0180027	0.999472	0.200117	0.853858	-0.0237404	0.974942	Protein of unknown function, localized to the vacuolar outer membrane predicted to be palmitoylated
YGL245W	GUS1	-0.475664	0.698579	0.0724403	0.999472	-0.304288	0.910269	0.0408325	0.975601	Glutamyl-tRNA synthetase (GluRS), forms a complex with methionyl-tRNA synthetase (Mes1p) and Arc1p complex formation increases the catalytic efficiency of both tRNA synthetases and ensures their correct localization to the cytoplasm
YDL022W	GPD1	0.0186652	0.993209	-0.197927	0.999472	0.0596151	0.979643	-0.276471	0.859036	NAD-dependent glycerol-3-phosphate dehydrogenase, key enzyme of glycerol synthesis, essential for growth under osmotic stress expression regulated by high-osmolarity glycerol response pathway homolog of Gpd2p
YLR389C	STE23	-0.0626527	0.958808	-0.0747219	0.999472	-0.0974763	0.948083	-0.11378	0.868074	Metalloprotease involved, with homolog Axl1p, in N-terminal processing of pro-a-factor to the mature form expressed in both haploids and diploids member of the insulin-degrading enzyme family
YOR166C	SWT1	-0.420074	0.528937	-0.352453	0.796382	-0.209422	0.82533	-0.103313	0.913857	RNA endoribonuclease involved in perinuclear mRNP quality control via the turnover of aberrant, unprocessed pre-mRNAs interacts with subunits of THO/TREX, TREX-2, and RNA polymerase II contains a PIN (PilT N terminus) domain
YOL083W	ATG34	0.714005	0.507929	0.253487	0.999472	-0.00808196	0.997319	0.0173215	0.990326	Receptor protein involved in selective autophagy during starvation specifically involved in the transport of cargo protein alpha-mannosidase (Ams1p) Atg19p paralog
YLR147C	SMD3	-0.12755	0.895436	-0.302153	0.981633	0.68012	0.463831	0.319881	0.516865	Core Sm protein Sm D3 part of heteroheptameric complex (with Smb1p, Smd1p, Smd2p, Sme1p, Smx3p, and Smx2p) that is part of the spliceosomal U1, U2, U4, and U5 snRNPs homolog of human Sm D3
YLR442C	SIR3	0.202718	0.755803	0.295703	0.856897	0.00464201	0.996871	0.107266	0.882765	Silencing protein that interacts with Sir2p and Sir4p, and histone H3 and H4 tails, to establish a transcriptionally silent chromatin state required for spreading of silenced chromatin recruited to chromatin through interaction with Rap1p
YOR067C	ALG8	-0.295019	0.641972	-0.299578	0.712349	-0.203474	0.79611	-0.271047	0.470332	Glucosyl transferase, involved in N-linked glycosylation adds glucose to the dolichol-linked oligosaccharide precursor prior to transfer to protein during lipid-linked oligosaccharide biosynthesis similar to Alg6p
YLR046C	YLR046C	-0.244512	0.932197	-0.552751	0.976721	0.0702306	0.985153	0.0368034	0.98892	Putative membrane protein member of the fungal lipid-translocating exporter (LTE) family of proteins transcription is activated by paralogous transcription factors Yrm1p and Yrr1p along with genes involved in multidrug resistance
YNL129W	NRK1	0.0672203	0.969637	0.199593	0.999472	-0.581452	0.143182	-0.504348	0.422284	Nicotinamide riboside kinase, catalyzes the phosphorylation of nicotinamide riboside and nicotinic acid riboside in salvage pathways for NAD+ biosynthesis
YLR288C	MEC3	0.0784799	0.957345	0.13932	0.999472	0.294152	0.751165	0.256728	0.724372	DNA damage and meiotic pachytene checkpoint protein subunit of a heterotrimeric complex (Rad17p-Mec3p-Ddc1p) that forms a sliding clamp, loaded onto partial duplex DNA by a clamp loader complex homolog of human and S. pombe Hus1
YCR031C	RPS14A	-0.317206	0.838234	-0.334704	0.999472	0.066595	0.987777	-0.183375	0.879148	Ribosomal protein 59 of the small subunit, required for ribosome assembly and 20S pre-rRNA processing mutations confer cryptopleurine resistance nearly identical to Rps14Bp and similar to E. coli S11 and rat S14 ribosomal proteins
YPL123C	RNY1	0.387238	0.676408	0.148949	0.999472	0.443998	0.321161	0.178728	0.711626	Vacuolar RNase of the T(2) family, relocalizes to the cytosol where it cleaves tRNAs upon oxidative or stationary phase stress promotes apoptosis under stress conditions and this function is independent of its catalytic activity
YML081W	YML081W	0.458522	0.493358	0.585306	0.0889081	-0.828642	0.0101205	-0.588129	0.0577927	DNA-binding protein, putative transcription factor green fluorescent protein (GFP)-fusion protein localizes to the nucleus null mutant is sensitive to expression of the top1-T722A allele not an essential gene
YGL047W	ALG13	-0.00653295	0.993816	-0.146338	0.999472	0.269802	0.682123	0.22504	0.647756	Catalytic component of UDP-GlcNAc transferase, required for the second step of dolichyl-linked oligosaccharide synthesis anchored to the ER membrane via interaction with Alg14p similar to bacterial and human glycosyltransferases
YJR004C	SAG1	-0.775497	0.61398	-0.411659	0.922661	0.4319	0.627266	1.28312	0.0916251	Alpha-agglutinin of alpha-cells, binds to Aga1p during agglutination, N-terminal half is homologous to the immunoglobulin superfamily and contains binding site for a-agglutinin, C-terminal half is highly glycosylated and contains GPI anchor
YHR107C	CDC12	-0.269324	0.760838	0.0666403	0.999472	-0.00807653	0.995053	0.222344	0.692731	Component of the septin ring of the mother-bud neck that is required for cytokinesis septins recruit proteins to the neck and can act as a barrier to diffusion at the membrane, and they comprise the 10nm filaments seen with EM
YDL066W	IDP1	-0.665914	0.440565	-0.117353	0.999472	-0.382817	0.897844	-0.0404656	0.974088	Mitochondrial NADP-specific isocitrate dehydrogenase, catalyzes the oxidation of isocitrate to alpha-ketoglutarate not required for mitochondrial respiration and may function to divert alpha-ketoglutarate to biosynthetic processes
YBL060W	YEL1	-0.752575	0.0929595	-0.445645	0.824259	-0.645029	0.137226	-0.34229	0.669148	Guanine nucleotide exchange factor specific for Arf3p localized to the bud neck and tip required for localization of Arf3p to the bud neck and tip
YMR164C	MSS11	-0.000454746	0.999662	0.00525917	0.999472	-0.107705	0.924095	0.0522481	0.949648	Transcription factor involved in regulation of invasive growth and starch degradation controls the activation of MUC1 and STA2 in response to nutritional signals
YDR486C	VPS60	-0.0883611	0.935458	0.0627146	0.999472	-0.00387965	0.996999	0.101321	0.881862	Cytoplasmic and vacuolar membrane protein involved in late endosome to vacuole transport required for normal filament maturation during pseudohyphal growth may function in targeting cargo proteins for degradation interacts with Vta1p
YLR103C	CDC45	-0.242129	0.758786	0.155659	0.999472	-0.139867	0.903436	0.381722	0.448337	DNA replication initiation factor recruited to MCM pre-RC complexes at replication origins promotes release of MCM from Mcm10p, recruits elongation machinery mutants in human homolog may cause velocardiofacial and DiGeorge syndromes
YGR229C	SMI1	-0.20636	0.849898	0.141137	0.999472	-0.27203	0.828264	-0.0953111	0.899667	Protein involved in the regulation of cell wall synthesis proposed to be involved in coordinating cell cycle progression with cell wall integrity
YML017W	PSP2	0.00189772	0.998135	0.243496	0.891114	-0.255477	0.711435	-0.120569	0.855974	Asn rich cytoplasmic protein that contains RGG motifs high-copy suppressor of group II intron-splicing defects of a mutation in MRS2 and of a conditional mutation in POL1 (DNA polymerase alpha) possible role in mitochondrial mRNA splicing
YOR320C	GNT1	-0.0279605	0.980722	-0.00312383	0.999472	0.190973	0.809103	0.216134	0.625082	N-acetylglucosaminyltransferase capable of modification of N-linked glycans in the Golgi apparatus
YLR002C	NOC3	-0.478422	0.27454	-0.11518	0.999472	0.138065	0.910809	0.43119	0.16522	Protein that forms a nuclear complex with Noc2p that binds to 66S ribosomal precursors to mediate their intranuclear transport also binds to chromatin to promote the association of DNA replication factors and replication initiation
YBR185C	MBA1	0.0344965	0.977561	-0.179018	0.999472	0.431039	0.282192	0.234945	0.609569	Membrane-associated mitochondrial ribosome receptor forms a complex with Mdm38p that may facilitate recruitment of mRNA-specific translational activators to ribosomes possible role in protein export from the matrix to inner membrane
YML108W	YML108W	-0.12173	0.939029	0.37893	0.704568	-0.407785	0.441647	0.00101501	0.998952	Putative protein of unknown function whose structure defines a new subfamily of the split beta-alpha-beta sandwiches green fluorescent protein (GFP)-fusion protein localizes to the cytoplasm and nucleus YML108W is not an essential gene
YOR023C	AHC1	-0.0263654	0.981673	-0.148475	0.999472	-0.492383	0.195005	-0.571161	0.0395457	Subunit of the Ada histone acetyltransferase complex, required for structural integrity of the complex
YLR244C	MAP1	-1.19372	0.00640903	-0.477504	0.382349	-0.507898	0.601613	0.0453597	0.955823	Methionine aminopeptidase, catalyzes the cotranslational removal of N-terminal methionine from nascent polypeptides function is partially redundant with that of Map2p
YJL177W	RPL17B	-0.36745	0.77787	-0.064946	0.999472	0.448477	0.857694	0.513889	0.358273	Protein component of the large (60S) ribosomal subunit, nearly identical to Rpl17Ap and has similarity to E. coli L22 and rat L17 ribosomal proteins
YOR221C	MCT1	-0.191485	0.807222	-0.0800648	0.999472	0.0201635	0.989695	0.0653051	0.955068	Predicted malonyl-CoA:ACP transferase, putative component of a type-II mitochondrial fatty acid synthase that produces intermediates for phospholipid remodeling
YNR066C	YNR066C	0.18972	0.79691	0.428575	0.348691	-0.15864	0.876846	0.277379	0.456361	Putative membrane-localized protein of unknown function
YLR020C	YEH2	-0.478946	0.259983	-0.195992	0.999472	-0.496407	0.185769	-0.185264	0.744071	Steryl ester hydrolase, catalyzes steryl ester hydrolysis at the plasma membrane involved in sterol metabolism
YPL246C	RBD2	-0.329467	0.634898	-0.614351	0.0513807	0.168716	0.882065	-0.239683	0.61821	Possible rhomboid protease, has similarity to eukaryotic rhomboid proteases including Pcp1p
YLR222C	UTP13	-0.683559	0.109589	0.109932	0.999472	-0.085824	0.961329	0.595943	0.0361748	Nucleolar protein, component of the small subunit (SSU) processome containing the U3 snoRNA that is involved in processing of pre-18S rRNA
YHL048W	COS8	0.15916	0.946012	0.0670679	0.999472	0.191648	0.842837	0.0240179	0.984397	Nuclear membrane protein, member of the DUP380 subfamily of conserved, often subtelomerically-encoded proteins regulation suggests a potential role in the unfolded protein response
YNL082W	PMS1	-0.0949048	0.935446	0.0440668	0.999472	0.402891	0.328309	0.523509	0.237788	ATP-binding protein required for mismatch repair in mitosis and meiosis functions as a heterodimer with Mlh1p, binds double- and single-stranded DNA via its N-terminal domain, similar to E. coli MutL
YLR121C	YPS3	0.418322	0.808459	-0.109587	0.999472	0.00643701	0.995053	-0.417824	0.552112	Aspartic protease, member of the yapsin family of proteases involved in cell wall growth and maintenance attached to the plasma membrane via a glycosylphosphatidylinositol (GPI) anchor
YDR028C	REG1	0.222392	0.82326	0.270666	0.897634	-0.0251427	0.988802	-0.0339018	0.971939	Regulatory subunit of type 1 protein phosphatase Glc7p, involved in negative regulation of glucose-repressible genes
YMR102C	YMR102C	0.207339	0.758786	0.184275	0.999472	-0.297376	0.591704	-0.197932	0.667579	Protein of unknown function transcription is activated by paralogous transcription factors Yrm1p and Yrr1p along with genes involved in multidrug resistance mutant shows increased resistance to azoles YMR102C is not an essential gene
YLR323C	CWC24	-0.0628005	0.980722	0.229555	0.999472	-0.139074	0.929573	0.190603	0.881506	Essential protein, component of a complex containing Cef1p has similarity to S. pombe Cwf24p
YGR009C	SEC9	0.45184	0.386454	0.45948	0.25476	-0.000914237	0.998982	0.108712	0.878715	t-SNARE protein important for fusion of secretory vesicles with the plasma membrane similar to but not functionally redundant with Spo20p SNAP-25 homolog
YHR024C	MAS2	-0.391417	0.382615	-0.292806	0.728118	0.0405009	0.978403	0.136122	0.856169	Larger subunit of the mitochondrial processing protease (MPP), essential processing enzyme that cleaves the N-terminal targeting sequences from mitochondrially imported proteins
YGR180C	RNR4	-0.199785	0.912343	0.0609325	0.999472	0.133327	0.97121	0.165653	0.894654	Ribonucleotide-diphosphate reductase (RNR), small subunit the RNR complex catalyzes the rate-limiting step in dNTP synthesis and is regulated by DNA replication and DNA damage checkpoint pathways via localization of the small subunits
YER083C	GET2	-0.26019	0.695591	-0.275168	0.764209	-0.161759	0.871838	-0.210356	0.647756	Subunit of the GET complex involved in insertion of proteins into the ER membrane required for the retrieval of HDEL proteins from the Golgi to the ER in an ERD2 dependent fashion and for meiotic nuclear division
YGR081C	SLX9	-0.100099	0.911359	-0.0904007	0.999472	0.333692	0.489996	0.246828	0.638364	Protein required for pre-rRNA processing associated with the 90S pre-ribosome and 43S small ribosomal subunit precursor interacts with U3 snoRNA deletion mutant has synthetic fitness defect with an sgs1 deletion mutant
YDL202W	MRPL11	-0.0766309	0.936185	-0.140077	0.999472	0.181235	0.828264	0.0283026	0.971939	Mitochondrial ribosomal protein of the large subunit
YKL069W	YKL069W	-0.0437784	0.969199	0.0240271	0.999472	0.493419	0.257168	0.444082	0.138185	Methionine-R-sulfoxide reductase, reduces the R enantiomer of free Met-SO, in contrast to Ycl033Cp which reduces Met-R-SO in a peptide linkage has a role in protection against oxidative stress
YOR089C	VPS21	0.424945	0.828006	0.439793	0.788612	0.577492	0.114513	0.563685	0.437445	Rab family GTPase required for endocytic transport and for sorting of vacuolar hydrolases localized in endocytic intermediates detected in mitochondria geranylgeranylation required for membrane association mammalian Rab5 homolog
YJR062C	NTA1	0.501493	0.214357	0.201274	0.989339	-0.0827063	0.948083	-0.397369	0.210933	Amidase, removes the amide group from N-terminal asparagine and glutamine residues to generate proteins with N-terminal aspartate and glutamate residues that are targets of ubiquitin-mediated degradation
YPL202C	AFT2	0.539661	0.163988	0.167795	0.999472	0.087519	0.943348	-0.179551	0.724372	Iron-regulated transcriptional activator activates genes involved in intracellular iron use and required for iron homeostasis and resistance to oxidative stress similar to Aft1p
YNR022C	MRPL50	-0.455926	0.532116	-0.162822	0.999472	0.44081	0.265057	0.64754	0.177102	Mitochondrial ribosomal protein of the large subunit, not essential for mitochondrial translation
YDL189W	RBS1	0.319649	0.544221	0.140336	0.999472	-0.103994	0.917691	-0.260535	0.520967	Protein of unknown function, identified as a high copy suppressor of psk1 psk2 mutations that confer temperature-sensitivity for galactose utilization proposed to bind single-stranded nucleic acids via its R3H domain
YMR300C	ADE4	-0.441286	0.444908	-0.0414304	0.999472	-0.369604	0.612539	-0.0970783	0.881862	Phosphoribosylpyrophosphate amidotransferase (PRPPAT amidophosphoribosyltransferase), catalyzes first step of the 'de novo' purine nucleotide biosynthetic pathway
YGR283C	YGR283C	-0.521396	0.2508	-0.0509684	0.999472	-0.176013	0.830997	0.262027	0.620978	Protein of unknown function may interact with ribosomes, based on co-purification experiments predicted to be involved in ribosome biogenesis null mutant is resistant to fluconazole GFP-fusion protein localizes to the nucleolus
YGL021W	ALK1	0.0214643	0.988348	0.345723	0.673433	-0.0153869	0.993158	0.27713	0.561246	Protein kinase accumulation and phosphorylation are periodic during the cell cycle phosphorylated in response to DNA damage contains characteristic motifs for degradation via the APC pathway similar to Alk2p and to mammalian haspins
YPL145C	KES1	-0.112588	0.951406	0.148452	0.999472	-0.315703	0.831933	-0.207888	0.843914	Member of the oxysterol binding protein family, which includes seven yeast homologs involved in negative regulation of Sec14p-dependent Golgi complex secretory functions, peripheral membrane protein that localizes to the Golgi complex
YHR161C	YAP1801	0.53595	0.259983	0.12445	0.999472	-0.0189464	0.98896	-0.341651	0.392777	Protein involved in clathrin cage assembly binds Pan1p and clathrin homologous to Yap1802p, member of the AP180 protein family
YJR127C	RSF2	0.405407	0.580013	0.375553	0.728634	-0.959756	0.00478988	-0.78059	0.0820728	Zinc-finger protein involved in transcriptional control of both nuclear and mitochondrial genes, many of which specify products required for glycerol-based growth, respiration, and other functions
YAL027W	SAW1	0.465108	0.433319	0.126812	0.999472	0.10748	0.96073	-0.193411	0.767354	Protein involved in Rad1p/Rad10p-dependent removal of 3'-nonhomologous tails during double-strand break repair via single-strand annealing green fluorescent protein (GFP)-fusion protein localizes to the nucleus
YFL046W	FMP32	0.191355	0.785622	-0.00449602	0.999472	0.310985	0.635028	0.0648756	0.929084	Putative protein of unknown function the authentic, non-tagged protein is detected in highly purified mitochondria in high-throughput studies
YLR165C	PUS5	0.491801	0.60358	0.334538	0.999472	-0.233698	0.908115	-0.572809	0.241289	Pseudouridine synthase, catalyzes only the formation of pseudouridine (Psi)-2819 in mitochondrial 21S rRNA not essential for viability
YLL008W	DRS1	-0.510204	0.290642	0.291622	0.750217	-0.225268	0.849871	0.471234	0.113252	Nucleolar DEAD-box protein required for ribosome assembly and function, including synthesis of 60S ribosomal subunits constituent of 66S pre-ribosomal particles
YDR468C	TLG1	0.275748	0.634898	0.381252	0.743332	0.374997	0.401484	0.493814	0.181021	Essential t-SNARE that forms a complex with Tlg2p and Vti1p and mediates fusion of endosome-derived vesicles with the late Golgi binds the docking complex VFT (Vps fifty-three) through interaction with Vps51p
YOR144C	ELG1	0.0724377	0.944036	0.104804	0.999472	-0.816931	0.0204179	-0.638217	0.0770655	Subunit of an alternative replication factor C complex important for DNA replication and genome integrity suppresses spontaneous DNA damage involved in homologous recombination-mediated repair and telomere homeostasis
YMR146C	TIF34	-0.491613	0.607241	-0.180672	0.999472	-0.0363063	0.99091	0.0686455	0.949693	eIF3i subunit of the core complex of translation initiation factor 3 (eIF3), which is essential for translation stimulates rate of ribosomal scanning during translation reinitiation
YNL208W	YNL208W	0.3928	0.918279	0.0284629	0.999472	0.0835276	0.970388	-0.453371	0.769804	Protein of unknown function may interact with ribosomes, based on co-purification experiments authentic, non-tagged protein is detected in purified mitochondria in high-throughput studies potential orthologs found in other fungi
YLR266C	PDR8	-0.126013	0.925058	0.200864	0.999472	-0.969707	0.0323795	-0.445113	0.276911	Transcription factor targets include ATP-binding cassette (ABC) transporters, major facilitator superfamily transporters, and other genes involved in the pleiotropic drug resistance (PDR) phenomenon
YPR129W	SCD6	-0.189346	0.868019	0.0118505	0.999472	-0.14727	0.910269	-0.0793359	0.924311	Protein containing an Lsm domain negatively regulates translation initiation via 48S preinitiation complex assembly may bind RNA and have a role in RNA processing overproduction suppresses null mutation in clathrin heavy chain gene CHC1
YLR460C	YLR460C	-1.59947	0.00094943	-0.619007	0.745916	-0.287611	0.716963	0.692225	0.352312	Member of the quinone oxidoreductase family, up-regulated in response to the fungicide mancozeb possibly up-regulated by iodine
YMR047C	NUP116	0.0894805	0.946012	0.0325874	0.999472	-0.748862	0.101265	-0.828171	0.00904959	Subunit of the Nup82 subcomplex of the nuclear pore complex localized to both sides of the pore contains a repetitive GLFG motif that interacts with mRNA export factor Mex67p and with karyopherin Kap95p homologous to Nup100p
YNL309W	STB1	-0.0181962	0.991427	-0.580021	0.0878156	0.712294	0.0710205	0.270135	0.695325	Protein with a role in regulation of MBF-specific transcription at Start, phosphorylated by Cln-Cdc28p kinases in vitro unphosphorylated form binds Swi6p and binding is required for Stb1p function expression is cell-cycle regulated
YNL259C	ATX1	0.0354357	0.991427	-0.489372	0.960914	0.866396	0.513585	0.242931	0.883354	Cytosolic copper metallochaperone that transports copper to the secretory vesicle copper transporter Ccc2p for eventual insertion into Fet3p, which is a multicopper oxidase required for high-affinity iron uptake
YKL218C	SRY1	-0.137005	0.871464	0.0310224	0.999472	-0.199751	0.809519	-0.00753967	0.994805	3-hydroxyaspartate dehydratase, deaminates L-threo-3-hydroxyaspartate to form oxaloacetate and ammonia required in the presence of hydroxyaspartate highly similar to mouse serine racemase (Srr) but has no serine racemase activity
YNL097C	PHO23	-0.200633	0.797033	-0.0207223	0.999472	-0.045789	0.97494	0.101758	0.893206	Probable component of the Rpd3 histone deacetylase complex, involved in transcriptional regulation of PHO5 affects termination of snoRNAs and cryptic unstable transcripts (CUTs) C-terminus has similarity to human candidate tumor suppressor p33(ING1) and its isoform ING3
YGR195W	SKI6	-0.756105	0.0180244	-0.210778	0.984629	-0.0326186	0.988319	0.353227	0.307198	Exosome non-catalytic core component involved in 3'-5' RNA processing and degradation in both the nucleus and the cytoplasm has similarity to E. coli RNase PH and to human hRrp41p (EXOSC4)
YBR118W	TEF2	-0.371746	0.718339	0.0374421	0.999472	0.0789216	0.985153	0.240398	0.824707	Translational elongation factor EF-1 alpha also encoded by TEF1 functions in the binding reaction of aminoacyl-tRNA (AA-tRNA) to ribosomes may also have a role in tRNA re-export from the nucleus
YJR110W	YMR1	0.152326	0.871345	0.41736	0.634953	-0.327934	0.618504	-0.00602845	0.994805	Phosphatidylinositol 3-phosphate (PI3P) phosphatase involved in various protein sorting pathways, including CVT targeting and endosome to vacuole transport has similarity to the conserved myotubularin dual specificity phosphatase family
YDR439W	LRS4	-0.23718	0.773677	0.336059	0.884918	-0.785996	0.0730662	-0.151283	0.852312	Nucleolar protein that forms a complex with Csm1p, and then Mam1p at kinetochores during meiosis I to mediate accurate homolog segregation required for condensin recruitment to the replication fork barrier site and rDNA repeat segregation
YDL217C	TIM22	0.389006	0.44266	-0.259763	0.924563	0.546144	0.141784	-0.0233839	0.975877	Essential core component of the mitochondrial TIM22 complex involved in insertion of polytopic proteins into the inner membrane forms the channel through which proteins are imported
YFL017C	GNA1	-0.605927	0.113512	-0.09256	0.999472	-0.100734	0.970099	0.16814	0.818581	Evolutionarily conserved glucosamine-6-phosphate acetyltransferase required for multiple cell cycle events including passage through START, DNA synthesis, and mitosis involved in UDP-N-acetylglucosamine synthesis, forms GlcNAc6P from AcCoA
YJL093C	TOK1	0.356447	0.537279	0.00599464	0.999472	-0.851916	0.00810073	-1.02424	0.000121914	Outward-rectifier potassium channel of the plasma membrane with two pore domains in tandem, each of which forms a functional channel permeable to potassium carboxy tail functions to prevent inner gate closures target of K1 toxin
YCL056C	YCL056C	1.48528	0.0299354	0.552225	0.820074	0.491292	0.800706	0.374713	0.659151	Peroxisomal integral membrane protein that regulates peroxisome populations interacts with Pex11p, Pex25p, and Pex27p to control both constitutive peroxisome division and peroxisome morphology and abundance during peroxisome proliferation
YNL265C	IST1	0.132869	0.907967	0.2981	0.717971	0.316268	0.540321	0.46559	0.110399	Protein with a positive role in the multivesicular body sorting pathway functions and forms a complex with Did2p recruitment to endosomes is mediated by the Vps2p-Vps24p subcomplex of ESCRT-III also interacts with Vps4p
YIL014C-A	YIL014C-A	0.429519	0.771216	0.0957332	0.999472	0.372724	0.828264	0.361599	0.617071	Putative protein of unknown function
YMR070W	MOT3	0.130853	0.868935	0.0426946	0.999472	-0.469774	0.220764	-0.58209	0.0301459	Nuclear transcription factor with two Cys2-His2 zinc fingers involved in repression of a subset of hypoxic genes by Rox1p, repression of several DAN/TIR genes during aerobic growth, and repression of ergosterol biosynthetic genes can form the [MOT3+] prion
YOR036W	PEP12	1.17603	0.000763088	0.125382	0.999472	0.993383	0.000950238	0.115834	0.855096	Target membrane receptor (t-SNARE) for vesicular intermediates traveling between the Golgi apparatus and the vacuole controls entry of biosynthetic, endocytic, and retrograde traffic into the prevacuolar compartment syntaxin
YLR237W	THI7	-1.08069	0.00195468	-0.376698	0.516289	0.315344	0.547544	1.19684	4.1e-05	Plasma membrane transporter responsible for the uptake of thiamine, member of the major facilitator superfamily of transporters mutation of human ortholog causes thiamine-responsive megaloblastic anemia
YDR358W	GGA1	0.655192	0.65597	0.0290014	0.999472	0.294269	0.587349	-0.164618	0.87887	Golgi-localized protein with homology to gamma-adaptin, interacts with and regulates Arf1p and Arf2p in a GTP-dependent manner in order to facilitate traffic through the late Golgi
YAL010C	MDM10	0.0692374	0.971778	-0.0287825	0.999472	-0.033908	0.986462	0.0795759	0.918392	Subunit of both the ERMES complex that links the ER to mitochondria, and of the mitochondrial sorting and assembly machinery (SAM complex) that functions in import and assembly of outer membrane beta-barrel proteins
YLR116W	MSL5	0.28781	0.626523	-0.0909981	0.999472	0.0648889	0.959698	-0.233858	0.677707	Component of the commitment complex, which defines the first step in the splicing pathway essential protein that interacts with Mud2p and Prp40p, forming a bridge between the intron ends also involved in nuclear retention of pre-mRNA
YLR350W	ORM2	0.912488	0.72892	-0.00381218	0.999472	0.471967	0.304284	-0.351527	0.794151	Evolutionarily conserved protein, similar to Orm1p, required for resistance to agents that induce unfolded protein response Orm1p and Orm2p together control membrane biogenesis by coordinating lipid homeostasis with protein quality control
YHL019C	APM2	0.317023	0.686452	0.0731971	0.999472	0.188411	0.848493	0.10823	0.876873	Protein of unknown function, homologous to the medium chain of mammalian clathrin-associated protein complex involved in vesicular transport
YKL092C	BUD2	-0.150503	0.88061	0.15328	0.999472	-0.541586	0.552618	-0.0175925	0.984326	GTPase activating factor for Rsr1p/Bud1p required for both axial and bipolar budding patterns mutants exhibit random budding in all cell types
YJL138C	TIF2	-0.250676	0.880458	0.000880818	0.999472	-0.0485332	0.991315	-0.033074	0.983741	Translation initiation factor eIF4A, identical to Tif1p DEA(D/H)-box RNA helicase that couples ATPase activity to RNA binding and unwinding forms a dumbbell structure of two compact domains connected by a linker interacts with eIF4G
YDR394W	RPT3	-0.0941465	0.969199	0.0232268	0.999472	0.152072	0.947373	0.111176	0.924159	One of six ATPases of the 19S regulatory particle of the 26S proteasome involved in the degradation of ubiquitinated substrates substrate of N-acetyltransferase B
YEL050C	RML2	-0.274033	0.694124	-0.109099	0.999472	0.0860763	0.948083	0.149871	0.779466	Mitochondrial ribosomal protein of the large subunit, has similarity to E. coli L2 ribosomal protein fat21 mutant allele causes inability to utilize oleate and may interfere with activity of the Adr1p transcription factor
YAL054C	ACS1	-0.0793413	0.978528	1.21078	0.108983	1.64386	0.00392681	2.8734	1.12e-08	Acetyl-coA synthetase isoform which, along with Acs2p, is the nuclear source of acetyl-coA for histone acetylation expressed during growth on nonfermentable carbon sources and under aerobic conditions
YJR154W	YJR154W	1.81148	0.274418	0.240552	0.999472	-1.01487	0.532789	-1.82357	0.0144251	Putative protein of unknown function green fluorescent protein (GFP)-fusion protein localizes to the cytoplasm
YGR278W	CWC22	0.117643	0.890557	0.258507	0.853589	0.0144294	0.992752	0.195103	0.690042	Spliceosome-associated protein that is required for pre-mRNA splicing necessary for Prp2p function at the first catalytic step of splicing has similarity to S. pombe Cwf22p CWC22 is an essential protein
YOR317W	FAA1	-0.00395222	0.998135	0.117342	0.999472	-0.0897943	0.972712	-0.0960122	0.947701	Long chain fatty acyl-CoA synthetase, activates imported fatty acids with a preference for C12:0-C16:0 chain lengths functions in long chain fatty acid import accounts for most acyl-CoA synthetase activity localized to lipid particles
YMR153W	NUP53	-0.390364	0.486959	0.0154409	0.999472	-0.0934316	0.934724	0.252982	0.574921	Subunit of the nuclear pore complex (NPC), interacts with karyopherin Kap121p or with Nup170p via overlapping regions of Nup53p, involved in activation of the spindle checkpoint mediated by the Mad1p-Mad2p complex
YDR079W	PET100	0.19195	0.849898	0.0776746	0.999472	0.325877	0.633486	0.0162058	0.990326	Chaperone that specifically facilitates the assembly of cytochrome c oxidase, integral to the mitochondrial inner membrane interacts with a subcomplex of subunits VII, VIIa, and VIII (Cox7p, Cox9p, and Cox8p) but not with the holoenzyme
YKR076W	ECM4	0.286827	0.667896	-0.39001	0.518508	0.434448	0.397882	-0.134695	0.82023	Omega class glutathione transferase not essential similar to Ygr154cp green fluorescent protein (GFP)-fusion protein localizes to the cytoplasm
YDL015C	TSC13	-0.348479	0.709778	-0.150381	0.999472	-0.077253	0.978403	-0.058512	0.960201	Enoyl reductase that catalyzes the last step in each cycle of very long chain fatty acid elongation, localizes to the ER, highly enriched in a structure marking nuclear-vacuolar junctions, coimmunoprecipitates with elongases Fen1p and Sur4p
YBL057C	PTH2	-0.14607	0.847803	0.018653	0.999472	0.138769	0.894025	0.257784	0.558529	One of two (see also PTH1) mitochondrially-localized peptidyl-tRNA hydrolases negatively regulates the ubiquitin-proteasome pathway via interactions with ubiquitin-like ubiquitin-associated proteins dispensable for cell growth
YJL225C	YJL225C	0.046007	0.981189	-0.167391	0.999472	-0.811388	0.317586	-1.03288	0.0235249	Putative protein of unknown function similarity to DNA helicases that are also encoded within subtelomeric Y' elements and induced in telomerase deficient survivors
YLR390W-A	CCW14	0.246733	0.933045	-0.0344256	0.999472	0.240492	0.922262	-0.22362	0.866686	Covalently linked cell wall glycoprotein, present in the inner layer of the cell wall
YPL051W	ARL3	0.118492	0.94316	0.451092	0.522975	0.0812146	0.957407	0.527389	0.255753	GTPase of the Ras superfamily required to recruit Arl1p to the Golgi similar to ADP-ribosylation factor
YMR236W	TAF9	-0.0690638	0.956257	-0.276338	0.762517	0.31889	0.52846	0.0293091	0.971241	Subunit (17 kDa) of TFIID and SAGA complexes, involved in RNA polymerase II transcription initiation and in chromatin modification, similar to histone H3
YOL096C	COQ3	0.209925	0.767078	0.091298	0.999472	0.342742	0.683791	0.328495	0.388783	O-methyltransferase, catalyzes two different O-methylation steps in ubiquinone (Coenzyme Q) biosynthesis component of a mitochondrial ubiquinone-synthesizing complex phosphoprotein
YMR315W	YMR315W	-0.211318	0.929643	0.0168169	0.999472	-0.0654615	0.971556	0.0510773	0.974061	Protein with NADP(H) oxidoreductase activity transcription is regulated by Stb5p in response to NADPH depletion induced by diamide promoter contains a putative Stb5p binding site
YNL079C	TPM1	-0.204785	0.896852	0.162123	0.999472	0.309687	0.820271	0.499065	0.470484	Major isoform of tropomyosin binds to and stabilizes actin cables and filaments, which direct polarized cell growth and the distribution of several organelles acetylated by the NatB complex and acetylated form binds actin most efficiently
YPL150W	YPL150W	0.867872	0.0155259	0.385422	0.474964	0.12465	0.910269	-0.0789246	0.907315	Putative protein kinase of unknown cellular role binds phosphatidylinositols and cardiolipin in a large-scale study
YMR214W	SCJ1	-0.0277257	0.99121	0.389099	0.619486	-0.341559	0.583578	-0.0464919	0.97279	One of several homologs of bacterial chaperone DnaJ, located in the ER lumen where it cooperates with Kar2p to mediate maturation of proteins
YNR015W	SMM1	-0.00875936	0.991427	0.155807	0.999472	-0.250094	0.67706	-0.146346	0.793544	Dihydrouridine synthase, member of a family of dihydrouridine synthases including Dus1p, Smm1p, Dus3p, and Dus4p modifies uridine residues at position 20 of cytoplasmic tRNAs
YPL235W	RVB2	-0.310274	0.718455	0.101457	0.999472	-0.0985895	0.970013	0.157391	0.839436	Essential protein involved in transcription regulation component of chromatin remodeling complexes required for assembly and function of the INO80 complex also referred to as reptin member of the RUVB-like protein family
YCL030C	HIS4	-1.52531	0.000871682	-0.629883	0.312381	-0.318969	0.848025	0.454678	0.276243	Multifunctional enzyme containing phosphoribosyl-ATP pyrophosphatase, phosphoribosyl-AMP cyclohydrolase, and histidinol dehydrogenase activities catalyzes the second, third, ninth and tenth steps in histidine biosynthesis
YBL075C	SSA3	1.15871	0.0776915	0.463292	0.348691	3.31729	0	2.42735	0	ATPase involved in protein folding and the response to stress plays a role in SRP-dependent cotranslational protein-membrane targeting and translocation member of the heat shock protein 70 (HSP70) family localized to the cytoplasm
YEL036C	ANP1	-0.498078	0.266577	-0.255694	0.843526	-0.190934	0.843085	0.0215441	0.978443	Subunit of the alpha-1,6 mannosyltransferase complex type II membrane protein has a role in retention of glycosyltransferases in the Golgi involved in osmotic sensitivity and resistance to aminonitrophenyl propanediol
YLR413W	YLR413W	-1.34832	0.0129104	-1.2645	0.000899392	-0.413597	0.788032	-0.495868	0.233005	Putative protein of unknown function YLR413W is not an essential gene
YHR001W-A	QCR10	0.288887	0.930793	-0.0449179	0.999472	0.450462	0.682123	0.0183396	0.994805	Subunit of the ubiqunol-cytochrome c oxidoreductase complex which includes Cobp, Rip1p, Cyt1p, Cor1p, Qcr2p, Qcr6p, Qcr7p, Qcr8p, Qcr9p, and Qcr10p and comprises part of the mitochondrial respiratory chain
YJR132W	NMD5	-0.722564	0.0619672	-0.0435309	0.999472	0.320344	0.690708	1.02017	0.000101098	Karyopherin, a carrier protein involved in nuclear import of proteins importin beta homolog
YHR174W	ENO2	-0.169154	0.939209	0.0317238	0.999472	0.238586	0.948083	0.203072	0.893532	Enolase II, a phosphopyruvate hydratase that catalyzes the conversion of 2-phosphoglycerate to phosphoenolpyruvate during glycolysis and the reverse reaction during gluconeogenesis expression is induced in response to glucose
YJR099W	YUH1	-0.0262728	0.981673	-0.0093695	0.999472	0.212061	0.767016	0.343759	0.344611	Ubiquitin C-terminal hydrolase that cleaves ubiquitin-protein fusions to generate monomeric ubiquitin hydrolyzes the peptide bond at the C-terminus of ubiquitin also the major processing enzyme for the ubiquitin-like protein Rub1p
YGL236C	MTO1	-0.3045	0.664172	-0.455605	0.592611	-0.113212	0.910809	0.0216781	0.990326	Mitochondrial protein, forms a heterodimer complex with Mss1p that performs the 5-carboxymethylaminomethyl modification of the wobble uridine base in mitochondrial tRNAs required for respiration in paromomycin-resistant 15S rRNA mutants
YIL119C	RPI1	-0.269819	0.779564	0.0791482	0.999472	-0.652938	0.191561	-0.307608	0.702865	Putative transcriptional regulator overexpression suppresses the heat shock sensitivity of wild-type RAS2 overexpression and also suppresses the cell lysis defect of an mpk1 mutation
YLR251W	SYM1	0.493942	0.60041	-0.0591889	0.999472	-0.519559	0.601613	-0.975296	0.00104655	Protein required for ethanol metabolism induced by heat shock and localized to the inner mitochondrial membrane homologous to mammalian peroxisomal membrane protein Mpv17
YAL032C	PRP45	0.339876	0.760362	0.276682	0.890594	-0.31924	0.636986	-0.318663	0.518152	Protein required for pre-mRNA splicing associates with the spliceosome and interacts with splicing factors Prp22p and Prp46p orthologous to human transcriptional coactivator SKIP and can activate transcription of a reporter gene
YMR052W	FAR3	0.279434	0.761988	-0.0288847	0.999472	0.692385	0.170683	0.337213	0.426579	Protein involved in recovery from cell cycle arrest in response to pheromone, in a Far1p-independent pathway interacts with Far7p, Far8p, Far9p, Far10p, and Far11p localizes to the endoplasmic reticulum
YDR178W	SDH4	0.57751	0.83829	0.133261	0.999472	-0.0712975	0.953291	-0.576649	0.638364	Membrane anchor subunit of succinate dehydrogenase (Sdh1p, Sdh2p, Sdh3p, Sdh4p), which couples the oxidation of succinate to the transfer of electrons to ubiquinone as part of the TCA cycle and the mitochondrial respiratory chain
YLR017W	MEU1	-0.426381	0.415876	-0.218953	0.923596	-0.0136535	0.993751	0.0793422	0.90375	Methylthioadenosine phosphorylase (MTAP), catalyzes the initial step in the methionine salvage pathway affects polyamine biosynthesis through regulation of ornithine decarboxylase (Spe1p) activity regulates ADH2 gene expression
YLR372W	SUR4	-0.476779	0.592723	-0.189136	0.999472	0.132905	0.96073	0.230313	0.69385	Elongase, involved in fatty acid and sphingolipid biosynthesis synthesizes very long chain 20-26-carbon fatty acids from C18-CoA primers involved in regulation of sphingolipid biosynthesis
YDR493W	MZM1	-0.0432008	0.972548	-0.0475808	0.999472	0.224213	0.745863	0.102731	0.891462	Mitochondrial matrix protein with a role in maintaining the labile mitochondrial zinc pool null mutant has a respiratory growth defect and an elevated frequency of mitochondrial genome loss overexpression causes cell cycle delay or arrest
YGR058W	PEF1	0.02539	0.985343	-0.0913856	0.999472	-0.0229922	0.990191	-0.0167035	0.985724	Penta-EF-hand protein required for polar bud growth and cell wall abscission binds calcium and zinc with different affinity localizes to bud site in G1, bud neck in G2
YJL039C	NUP192	-0.311507	0.72892	0.02397	0.999472	-0.145423	0.927358	0.153208	0.824707	Essential structural subunit of the nuclear pore complex (NPC), localizes to the nuclear periphery of nuclear pores, homologous to human p205
YER096W	SHC1	-0.763566	0.68479	-0.191469	0.999472	-0.390698	0.844144	0.380712	0.789796	Sporulation-specific activator of Chs3p (chitin synthase III), required for the synthesis of the chitosan layer of ascospores has similarity to Skt5p, which activates Chs3p during vegetative growth transcriptionally induced at alkaline pH
YNL302C	RPS19B	-0.413614	0.750332	-0.0910904	0.999472	0.360155	0.905235	0.446899	0.54424	Protein component of the small (40S) ribosomal subunit, required for assembly and maturation of pre-40 S particles mutations in human RPS19 are associated with Diamond Blackfan anemia nearly identical to Rps19Ap
YGR094W	VAS1	-0.636569	0.554448	0.0293496	0.999472	-0.601728	0.708012	-0.136884	0.905432	Mitochondrial and cytoplasmic valyl-tRNA synthetase
YKL193C	SDS22	0.100883	0.953178	0.0418715	0.999472	0.279034	0.613796	0.198813	0.724372	Conserved nuclear regulatory subunit of Glc7p type 1 protein serine-threonine phosphatase (PP1), functions positively with Glc7p to promote dephosphorylation of nuclear substrates required for chromosome transmission during mitosis
YOR252W	TMA16	-0.238593	0.72892	0.0503805	0.999472	0.526297	0.149324	0.856956	0.00818779	Protein of unknown function that associates with ribosomes
YDR538W	PAD1	-0.149176	0.851484	-0.733022	0.0889081	-0.630801	0.0882595	-1.12382	0.000150834	Phenylacrylic acid decarboxylase, confers resistance to cinnamic acid, decarboxylates aromatic carboxylic acids to the corresponding vinyl derivatives also has mRNA binding activity homolog of E. coli UbiX
YJR055W	HIT1	0.326199	0.688007	-0.102855	0.999472	0.230655	0.876579	-0.254086	0.695099	Protein of unknown function, required for growth at high temperature
YBL112C	YBL112C	0.279846	0.8883	0.00866418	0.999472	-1.1603	0.00074752	-1.4701	0.000440668	Putative protein of unknown function YBL112C is contained within TEL02L
YOR173W	DCS2	1.6375	0.000522388	0.232096	0.904303	1.17271	0.00526748	0.0171449	0.982798	Non-essential, stress induced regulatory protein modulates m7G-oligoribonucleotide metabolism inhibits Dcs1p regulated by Msn2p, Msn4p, and the Ras-cAMP-cAPK signaling pathway mutant has increased aneuploidy tolerance
YBR293W	VBA2	0.976802	0.0879852	-0.0261736	0.999472	-0.250674	0.853858	-0.845106	0.0357831	Permease of basic amino acids in the vacuolar membrane
YGL070C	RPB9	-0.350274	0.722083	-0.140969	0.999472	-0.0358458	0.988718	0.030248	0.98241	RNA polymerase II subunit B12.6 contacts DNA mutations affect transcription start site selection and fidelity of transcription
YHR211W	FLO5	3.18247	0.000492939	-0.485395	0.719088	0.272091	0.878747	-2.30749	2.01e-10	Lectin-like cell wall protein (flocculin) involved in flocculation, binds to mannose chains on the surface of other cells, confers floc-forming ability that is chymotrypsin resistant but heat labile similar to Flo1p
YIR012W	SQT1	-0.505427	0.357826	-0.0352799	0.999472	-0.131528	0.925039	0.222778	0.623206	Essential protein involved in a late step of 60S ribosomal subunit assembly or modification contains multiple WD repeats interacts with Qsr1p in a two-hybrid assay
YDL235C	YPD1	-0.184053	0.914322	0.151683	0.999472	0.246952	0.857694	0.415731	0.61821	Phosphorelay intermediate protein, phosphorylated by the plasma membrane sensor Sln1p in response to osmotic stress and then in turn phosphorylates the response regulators Ssk1p in the cytosol and Skn7p in the nucleus
YJL192C	SOP4	-0.328356	0.708581	-0.146174	0.999472	0.0643169	0.979643	0.0540919	0.96424	ER-membrane protein suppressor of pma1-7, deletion of SOP4 slows down the export of wild-type Pma1p and Pma1-7 from the ER
YDL083C	RPS16B	-0.262528	0.868161	-0.120059	0.999472	0.515583	0.809519	0.417495	0.531854	Protein component of the small (40S) ribosomal subunit identical to Rps16Ap and has similarity to E. coli S9 and rat S16 ribosomal proteins
YMR250W	GAD1	-0.135024	0.884397	-0.635581	0.460427	-0.121309	0.910269	-0.58056	0.0369471	Glutamate decarboxylase, converts glutamate into gamma-aminobutyric acid (GABA) during glutamate catabolism involved in response to oxidative stress
YPL271W	ATP15	-0.0845591	0.985607	-0.445526	0.999472	0.36982	0.903436	-0.214404	0.916526	Epsilon subunit of the F1 sector of mitochondrial F1F0 ATP synthase, which is a large, evolutionarily conserved enzyme complex required for ATP synthesis phosphorylated
YOR014W	RTS1	0.29202	0.752371	0.196815	0.999472	-0.182778	0.894025	-0.244212	0.697736	B-type regulatory subunit of protein phosphatase 2A (PP2A) Rts1p and Cdc55p are alternative regulatory subunits for PP2A PP2A-Rts1p protects cohesin when recruited by Sgo1p to the pericentromere highly enriched at centromeres in absence of Cdc55p homolog of the mammalian B' subunit of PP2A
YLR134W	PDC5	-0.73381	0.440499	-0.300594	0.999472	0.0881457	0.988319	0.242526	0.88118	Minor isoform of pyruvate decarboxylase, key enzyme in alcoholic fermentation, decarboxylates pyruvate to acetaldehyde, regulation is glucose- and ethanol-dependent, repressed by thiamine, involved in amino acid catabolism
YNL169C	PSD1	0.0134622	0.990411	0.118003	0.999472	-0.204245	0.772087	-0.0955351	0.884879	Phosphatidylserine decarboxylase of the mitochondrial inner membrane, converts phosphatidylserine to phosphatidylethanolamine
YNR004W	SWM2	0.369166	0.78824	-0.00271309	0.999472	-0.11995	0.976077	-0.237266	0.883872	Putative protein of unknown function haploid disruptant exhibits cold-sensitive growth and elongated buds
YDR525W-A	SNA2	-0.0666876	0.988522	-0.280955	0.999472	0.191878	0.944425	-0.210813	0.893031	Protein of unknown function, has similarity to Pmp3p, which is involved in cation transport green fluorescent protein (GFP)-fusion protein localizes to the cytoplasm in a punctate pattern
YKL209C	STE6	-0.381056	0.674426	0.0306494	0.999472	-0.183535	0.921136	0.142764	0.857755	Plasma membrane ATP-binding cassette (ABC) transporter required for the export of a-factor, catalyzes ATP hydrolysis coupled to a-factor transport contains 12 transmembrane domains and two ATP binding domains expressed only in MATa cells
YNL068C	FKH2	0.323335	0.582074	0.14204	0.999472	-0.27713	0.714965	-0.276795	0.649091	Forkhead family transcription factor with a major role in the expression of G2/M phase genes positively regulates transcriptional elongation negative role in chromatin silencing at HML and HMR substrate of the Cdc28p/Clb5p kinase
YJR101W	RSM26	-0.310921	0.566593	-0.23292	0.904303	0.336715	0.565946	0.2912	0.460868	Mitochondrial ribosomal protein of the small subunit
YFL060C	SNO3	-0.353844	0.762267	-0.975397	0.225406	-0.636303	0.382023	-1.38655	0.00580865	Protein of unknown function, nearly identical to Sno2p expression is induced before the diauxic shift and also in the absence of thiamin
YBL064C	PRX1	0.129403	0.958808	-0.205788	0.999472	0.467738	0.586528	0.0836842	0.947188	Mitochondrial peroxiredoxin (1-Cys Prx) with thioredoxin peroxidase activity, has a role in reduction of hydroperoxides reactivation requires Trr2p and glutathione induced during respiratory growth and oxidative stress phosphorylated
YEL005C	VAB2	0.149992	0.936814	-0.461476	0.663499	0.292633	0.842837	0.0993207	0.927029	Protein with a potential role in vacuolar function, as suggested by its ability to bind Vac8p likely member of BLOC complex involved in endosomal cargo sorting Vab2p-GFP-fusion localizes to cytoplasm in punctate patter
YHR103W	SBE22	0.232591	0.746402	0.175492	0.999472	0.00751327	0.994201	-0.0686925	0.922449	Protein involved in the transport of cell wall components from the Golgi to the cell surface similar in structure and functionally redundant with Sbe2p involved in bud growth
YGL142C	GPI10	-0.196624	0.766753	-0.146973	0.999472	-0.231218	0.713376	-0.244059	0.563085	Integral membrane protein involved in glycosylphosphatidylinositol (GPI) anchor synthesis putative alpha 1,2 mannosyltransferase required for addition of the third mannose onto the GPI core structure human PIG-Bp is a functional homolog
YHR002W	LEU5	0.286306	0.777264	-0.121284	0.999472	0.113432	0.953138	-0.151035	0.873099	Mitochondrial carrier protein involved in the accumulation of CoA in the mitochondrial matrix homolog of human Graves disease protein does not encode an isozyme of Leu4p, as first hypothesized
YKR023W	YKR023W	-0.0520277	0.966611	0.0854122	0.999472	0.456276	0.268955	0.553425	0.0726744	Putative protein of unknown function the authentic, non-tagged protein is detected in highly purified mitochondria in high-throughput studies
YCL047C	YCL047C	0.327955	0.567985	0.106715	0.999472	-0.112416	0.921136	-0.205849	0.659151	Protein involved in the filamentation pathway interacts physically with Kss1p and suppresses the filamentation defect of a kss1 deletion
YMR160W	YMR160W	0.0909936	0.924447	0.274185	0.856888	-0.300181	0.67484	-0.0593453	0.937968	Putative protein of unknown function green fluorescent protein (GFP)-fusion protein localizes to the membrane of the vacuole mutant has enhanced sensitivity to overexpression of mutant huntingtin YMR160W is not an essential gene
YER069W	ARG5,6	-0.848366	0.0220164	-0.0293384	0.999472	-0.457234	0.428368	0.38726	0.31848	Protein that is processed in the mitochondrion to yield acetylglutamate kinase and N-acetyl-gamma-glutamyl-phosphate reductase, which catalyze the 2nd and 3rd steps in arginine biosynthesis enzymes form a complex with Arg2p
YLR107W	REX3	0.825037	0.538801	0.176585	0.999472	0.515412	0.168402	-0.114049	0.924908	RNA exonuclease required for maturation of the RNA component of RNase MRP functions redundantly with Rnh70p and Rex2p in processing of U5 snRNA and RNase P RNA member of RNase D family of exonucleases
YMR061W	RNA14	-0.0858915	0.930793	0.094196	0.999472	0.00750791	0.994201	0.10319	0.875583	Cleavage and polyadenylation factor I (CF I) component involved in cleavage and polyadenylation of mRNA 3' ends bridges interaction between Rna15p and Hrp1p in the CF I complex mutant displays reduced transcription elongation in the G-less-based run-on (GLRO) assay
YOR027W	STI1	-0.385069	0.828699	0.0733309	0.999472	-0.204546	0.948083	0.028725	0.988906	Hsp90 cochaperone, interacts with the Ssa group of the cytosolic Hsp70 chaperones and activates Ssa1p ATPase activity interacts with Hsp90 chaperones and inhibits their ATPase activity homolog of mammalian Hop
YLR240W	VPS34	0.36424	0.478459	0.298412	0.727142	-0.216882	0.857694	0.000700061	0.998952	Phosphatidylinositol 3-kinase responsible for the synthesis of phosphatidylinositol 3-phosphate forms membrane-associated signal transduction complex with Vps15p to regulate protein sorting activated by the GTP-bound form of Gpa1p
YMR263W	SAP30	0.0284995	0.98295	-0.169311	0.999472	0.549288	0.151301	0.280197	0.563085	Subunit of a histone deacetylase complex, along with Rpd3p and Sin3p, that is involved in silencing at telomeres, rDNA, and silent mating-type loci involved in telomere maintenance
YDR385W	EFT2	-0.577881	0.597563	-0.128623	0.999472	-0.122734	0.977204	0.0826105	0.957409	Elongation factor 2 (EF-2), also encoded by EFT1 catalyzes ribosomal translocation during protein synthesis contains diphthamide, the unique posttranslationally modified histidine residue specifically ADP-ribosylated by diphtheria toxin
YJL129C	TRK1	0.545226	0.181623	0.866177	0.000899392	-0.243262	0.717556	0.118589	0.843914	Component of the Trk1p-Trk2p potassium transport system 180 kDa high affinity potassium transporter phosphorylated in vivo and interacts physically with the phosphatase Ppz1p, suggesting Trk1p acitivy is regulated by phosphorylation
YML049C	RSE1	0.376231	0.449541	0.263566	0.918196	-0.396669	0.646523	-0.311445	0.372342	Protein involved in pre-mRNA splicing component of the pre-spliceosome associates with U2 snRNA involved in ER to Golgi transport
YBR282W	MRPL27	0.227243	0.732438	0.0567605	0.999472	0.671627	0.160976	0.419008	0.531854	Mitochondrial ribosomal protein of the large subunit
YLR143W	YLR143W	-0.0888514	0.917896	-0.0391807	0.999472	0.317302	0.534545	0.375881	0.243694	Putative protein of unknown function green fluorescent protein (GFP)-tagged protein localizes to the cytoplasm YLR143W is not an essential gene
YLR446W	YLR446W	0.908361	0.0236202	0.213374	0.966439	0.523504	0.314758	0.028733	0.971212	Putative protein of unknown function with similarity to hexokinases transcript is upregulated during sporulation and the unfolded protein response YLR446W is not an essential gene
YOR063W	RPL3	-0.310054	0.843994	-0.0697087	0.999472	-0.14009	0.969926	-0.130609	0.926298	Protein component of the large (60S) ribosomal subunit, has similarity to E. coli L3 and rat L3 ribosomal proteins involved in the replication and maintenance of killer double stranded RNA virus
YPL218W	SAR1	-0.511088	0.706289	-0.204829	0.999472	0.235549	0.915818	0.347581	0.702804	GTPase, GTP-binding protein of the ARF family, component of COPII coat of vesicles required for transport vesicle formation during ER to Golgi protein transport
YDL224C	WHI4	0.13023	0.876416	0.0402782	0.999472	-0.285303	0.635028	-0.368988	0.261193	Putative RNA binding protein and partially redundant Whi3p homolog that regulates the cell size requirement for passage through Start and commitment to cell division
YKR067W	GPT2	-0.376106	0.541959	-0.070013	0.999472	-0.116931	0.910269	0.134203	0.839436	Glycerol-3-phosphate/dihydroxyacetone phosphate dual substrate-specific sn-1 acyltransferase located in lipid particles and the ER involved in the stepwise acylation of glycerol-3-phosphate and dihydroxyacetone in lipid biosynthesis
YIR021W	MRS1	-0.103564	0.927541	-0.371485	0.585157	0.0771138	0.951557	-0.229327	0.724372	Protein required for the splicing of two mitochondrial group I introns (BI3 in COB and AI5beta in COX1) forms a splicing complex, containing four subunits of Mrs1p and two subunits of the BI3-encoded maturase, that binds to the BI3 RNA
YFL024C	EPL1	0.282855	0.684709	0.518992	0.18118	-0.189958	0.825205	0.0832893	0.90723	Component of NuA4, which is an essential histone H4/H2A acetyltransferase complex homologous to Drosophila Enhancer of Polycomb
YHR200W	RPN10	-0.242462	0.821883	-0.0648293	0.999472	0.0894556	0.960172	0.132473	0.876968	Non-ATPase base subunit of the 19S regulatory particle (RP) of the 26S proteasome N-terminus plays a role in maintaining the structural integrity of the RP binds selectively to polyubiquitin chains homolog of the mammalian S5a protein
YFR048W	RMD8	0.00917825	0.991427	-0.0743168	0.999472	-0.338495	0.523494	-0.379512	0.301441	Cytosolic protein required for sporulation
YMR124W	YMR124W	0.266716	0.705207	0.216286	0.956923	-0.197962	0.808211	-0.180165	0.743953	Protein of unknown function GFP-fusion protein localizes to the cell periphery, cytoplasm, bud, and bud neck interacts with Crm1p in two-hybrid assay YMR124W is not an essential gene predicted to have a role in organelle organization
YOL087C	YOL087C	0.524525	0.222988	0.27679	0.765612	-0.145838	0.899266	-0.267599	0.496517	Putative protein of unknown function green fluorescent protein (GFP)-fusion protein localizes to the cytoplasm deletion mutant is sensitive to various chemicals including phenanthroline, sanguinarine, and nordihydroguaiaretic acid
YNR040W	YNR040W	-0.127856	0.912343	-0.590191	0.114569	0.765787	0.0202366	0.324317	0.693939	Putative protein of unknown function the authentic, non-tagged protein is detected in highly purified mitochondria in high-throughput studies
YPL260W	YPL260W	0.0134765	0.991427	0.055764	0.999472	0.14038	0.927358	0.0966251	0.919478	Putative substrate of cAMP-dependent protein kinase (PKA) green fluorescent protein (GFP)-fusion protein localizes to the cytoplasm and nucleus YPL260W is not an essential gene
YMR025W	CSI1	0.32809	0.722083	0.467248	0.857414	0.220048	0.891178	0.341009	0.600686	Subunit of the Cop9 signalosome, which is required for deneddylation, or removal of the ubiquitin-like protein Rub1p from Cdc53p (cullin) involved in adaptation to pheromone signaling
YLR204W	QRI5	0.144471	0.877912	0.0401531	0.999472	0.359178	0.459806	0.196204	0.730958	Mitochondrial inner membrane protein, required for accumulation of spliced COX1 mRNA may have an additional role in translation of COX1 mRNA
YKL128C	PMU1	-0.32624	0.691742	-0.149298	0.999472	-0.0984501	0.949117	-0.0484013	0.963557	Putative phosphomutase, contains a region homologous to the active site of phosphomutases overexpression suppresses the histidine auxotrophy of an ade3 ade16 ade17 triple mutant and the temperature sensitivity of a tps2 mutant
YMR304W	UBP15	0.251456	0.779564	0.150544	0.999472	-0.0533452	0.971019	-0.0123001	0.990326	Ubiquitin-specific protease involved in protein deubiquitination catalytic activity regulated by an N-terminal TRAF-like domain and and C-terminal sequences physically interacts with anaphase-promoting complex/cyclosome (APC/C) activator, Cdh1p
YDR450W	RPS18A	-0.258733	0.873825	-0.0507294	0.999472	0.416476	0.893847	0.376499	0.666712	Protein component of the small (40S) ribosomal subunit nearly identical to Rps18Bp and has similarity to E. coli S13 and rat S18 ribosomal proteins
YKL029C	MAE1	-1.35039	0.000215838	-0.391298	0.458965	-0.926798	0.0845726	-0.0939496	0.914435	Mitochondrial malic enzyme, catalyzes the oxidative decarboxylation of malate to pyruvate, which is a key intermediate in sugar metabolism and a precursor for synthesis of several amino acids
YBR228W	SLX1	-0.264685	0.855731	-0.178569	0.999472	-0.282745	0.883354	-0.171697	0.898291	Subunit of a complex, with Slx4p, that hydrolyzes 5' branches from duplex DNA in response to stalled or converging replication forks function overlaps with that of Sgs1p-Top3p
YJR123W	RPS5	-0.38532	0.779739	-0.0334478	0.999472	0.212091	0.95002	0.323929	0.750325	Protein component of the small (40S) ribosomal subunit, the least basic of the non-acidic ribosomal proteins phosphorylated in vivo essential for viability has similarity to E. coli S7 and rat S5 ribosomal proteins
YFL042C	YFL042C	0.0544215	0.958808	-0.102	0.999472	-0.127453	0.909664	-0.267525	0.490097	Putative protein of unknown function YFL042C is not an essential gene
YJR022W	LSM8	-0.328803	0.65597	-0.131127	0.999472	0.436376	0.555994	0.580459	0.0897371	Lsm (Like Sm) protein forms heteroheptameric complex (with Lsm2p, Lsm3p, Lsm4p, Lsm5p, Lsm6p, and Lsm7p) that is part of spliceosomal U6 snRNP and is also implicated in processing of pre-tRNA, pre-snoRNA, and pre-rRNA
YGL124C	MON1	0.923219	0.00640903	0.169602	0.999472	1.00452	0.143182	0.37553	0.252857	Protein required for fusion of cvt-vesicles and autophagosomes with the vacuole associates, as a complex with Ccz1p, with a perivacuolar compartment potential Cdc28p substrate
YPR098C	YPR098C	0.2669	0.890731	-0.1889	0.999472	0.323741	0.646498	-0.23344	0.799838	Protein of unknown function, localized to the mitochondrial outer membrane
YHL008C	YHL008C	0.0302195	0.988527	1.00485	0.227813	-0.953237	0.166754	0.18454	0.872836	Putative protein of unknown function, may be involved in the uptake of chloride ions does not appear to be involved in monocarboxylic acid transport green fluorescent protein (GFP)-fusion protein localizes to the vacuole
YGL025C	PGD1	0.247502	0.698579	-0.20708	0.980488	-0.0078686	0.994201	-0.429948	0.179766	Subunit of the RNA polymerase II mediator complex associates with core polymerase subunits to form the RNA polymerase II holoenzyme essential for basal and activated transcription direct target of Cyc8p-Tup1p transcriptional corepressor
YNL284C	MRPL10	-0.403553	0.356847	-0.107417	0.999472	0.372745	0.526128	0.546482	0.0493902	Mitochondrial ribosomal protein of the large subunit appears as two protein spots (YmL10 and YmL18) on two-dimensional SDS gels
YJL208C	NUC1	-0.545206	0.145751	-0.273291	0.783331	0.00379191	0.998573	0.0935377	0.893471	Major mitochondrial nuclease, has RNAse and DNA endo- and exonucleolytic activities has roles in mitochondrial recombination, apoptosis and maintenance of polyploidy
YGR049W	SCM4	0.104824	0.973067	-0.164993	0.999472	-0.262369	0.901468	-0.673176	0.585553	Potential regulatory effector of CDC4 function, suppresses a temperature-sensitive allele of CDC4, tripartite protein structure in which a charged region separates two uncharged domains, not essential for mitosis or meiosis
YOR140W	SFL1	-0.118906	0.954797	-0.269947	0.923596	-0.637827	0.139619	-0.705363	0.155254	Transcriptional repressor and activator involved in repression of flocculation-related genes, and activation of stress responsive genes negatively regulated by cAMP-dependent protein kinase A subunit Tpk2p
YDR068W	DOS2	-0.131502	0.867981	-0.0391877	0.999472	0.234087	0.71805	0.189333	0.722034	Protein of unknown function, green fluorescent protein (GFP)-fusion protein localizes to the cytoplasm
YAL023C	PMT2	-0.608665	0.562635	-0.154588	0.999472	-0.193554	0.922262	0.110539	0.934343	Protein O-mannosyltransferase, transfers mannose residues from dolichyl phosphate-D-mannose to protein Ser/Thr residues involved in ER quality control acts in a complex with Pmt1p, can instead interact with Pmt5 target for new antifungal
YMR043W	MCM1	0.144697	0.855731	0.0191156	0.999472	0.0678045	0.957484	-0.0961068	0.88118	Transcription factor involved in cell-type-specific transcription and pheromone response plays a central role in the formation of both repressor and activator complexes
YLR060W	FRS1	-0.483408	0.654225	-0.195765	0.999472	-0.295483	0.90872	-0.219895	0.799726	Beta subunit of cytoplasmic phenylalanyl-tRNA synthetase, forms a tetramer with Frs2p to generate active enzyme able to hydrolyze mis-aminoacylated tRNA-Phe, which could contribute to translational quality control
YLL048C	YBT1	-0.278693	0.819171	0.116979	0.999472	-0.335506	0.830795	-0.00324244	0.997287	Transporter of the ATP-binding cassette (ABC) family involved in bile acid transport similar to mammalian bile transporters
YER087W	AIM10	-0.350597	0.866789	-0.0766311	0.999472	-0.0454843	0.974101	0.280037	0.839668	Protein with similarity to tRNA synthetases non-tagged protein is detected in purified mitochondria null mutant is viable and displays elevated frequency of mitochondrial genome loss
YNL248C	RPA49	-0.913982	0.0391351	0.0420692	0.999472	-0.154856	0.949391	0.622953	0.0239662	RNA polymerase I subunit A49
YPR068C	HOS1	0.071527	0.957345	0.0218263	0.999472	-0.197284	0.953103	-0.0249488	0.982055	Class I histone deacetylase (HDAC) family member that deacetylates Smc3p on lysine residues at anaphase onset has sequence similarity to Hda1p, Rpd3p, Hos2p, and Hos3p interacts with the Tup1p-Ssn6p corepressor complex
YBL103C	RTG3	0.680886	0.178125	0.281064	0.827374	-0.164307	0.900699	-0.321136	0.413836	Basic helix-loop-helix-leucine zipper (bHLH/Zip) transcription factor that forms a complex with another bHLH/Zip protein, Rtg1p, to activate the retrograde (RTG) and TOR pathways
YCR081W	SRB8	0.188658	0.779564	0.119638	0.999472	-0.137411	0.894591	-0.035403	0.96316	Subunit of the RNA polymerase II mediator complex associates with core polymerase subunits to form the RNA polymerase II holoenzyme essential for transcriptional regulation involved in glucose repression
YEL063C	CAN1	0.0830755	0.953178	-0.013174	0.999472	-0.714546	0.0929805	-0.768254	0.162675	Plasma membrane arginine permease, requires phosphatidyl ethanolamine (PE) for localization, exclusively associated with lipid rafts mutation confers canavanine resistance
YAL067C	SEO1	1.35145	0.100407	0.301958	0.999472	0.471336	0.807812	-0.134291	0.939959	Putative permease, member of the allantoate transporter subfamily of the major facilitator superfamily mutation confers resistance to ethionine sulfoxide
YDL040C	NAT1	-0.516091	0.492155	-0.17709	0.999472	-0.426277	0.647544	-0.228008	0.682643	Subunit of the N-terminal acetyltransferase NatA (Nat1p, Ard1p, Nat5p) N-terminally acetylates many proteins, which influences multiple processes such as the cell cycle, heat-shock resistance, mating, sporulation, and telomeric silencing
YLR420W	URA4	-0.402703	0.461243	-0.140645	0.999472	-0.0509108	0.976494	0.0743669	0.917892	Dihydroorotase, catalyzes the third enzymatic step in the de novo biosynthesis of pyrimidines, converting carbamoyl-L-aspartate into dihydroorotate
YJR066W	TOR1	-0.420192	0.476226	0.0456022	0.999472	-0.747481	0.0696969	-0.106323	0.876968	PIK-related protein kinase and rapamycin target subunit of TORC1, a complex that controls growth in response to nutrients by regulating translation, transcription, ribosome biogenesis, nutrient transport and autophagy involved in meiosis
YHR121W	LSM12	-0.199186	0.755957	-0.379135	0.794372	0.407022	0.46241	0.111783	0.882269	Protein of unknown function that may function in RNA processing interacts with Pbp1p and Pbp4p and associates with ribosomes contains an RNA-binding LSM domain and an AD domain GFP-fusion protein is induced by the DNA-damaging agent MMS
YGL061C	DUO1	0.36454	0.525846	-0.076016	0.999472	0.403802	0.372795	-0.0738267	0.927543	Essential subunit of the Dam1 complex (aka DASH complex), couples kinetochores to the force produced by MT depolymerization thereby aiding in chromosome segregation is transferred to the kinetochore prior to mitosis
YIR003W	AIM21	0.127224	0.890731	0.00825304	0.999472	-0.0325667	0.9827	-0.123517	0.84549	Protein of unknown function involved in mitochondrial migration along actin filament may interact with ribosomes GFP-fusion protein colocalizes with Sac1p to the actin cytoskeleton
YHR020W	YHR020W	-0.735582	0.382319	-0.119413	0.999472	-0.38145	0.871706	0.0171213	0.990326	Protein of unknown function that may interact with ribosomes, based on co-purification experiments has similarity to proline-tRNA ligase YHR020W is an essential gene
YOR104W	PIN2	-0.13537	0.936185	0.261324	0.869462	-0.409736	0.382602	-0.11949	0.893206	Protein that induces appearance of [PIN+] prion when overproduced predicted to be palmitoylated
YLR226W	BUR2	-0.136082	0.873825	0.474342	0.302479	-0.158577	0.871455	0.476325	0.156751	Cyclin for the Sgv1p (Bur1p) protein kinase Sgv1p and Bur2p comprise a CDK-cyclin complex involved in transcriptional regulation through its phosphorylation of the carboxy-terminal domain of the largest subunit of RNA polymerase II
YMR241W	YHM2	-0.332114	0.729802	0.0438097	0.999472	-0.256921	0.934724	-0.0970029	0.934343	Carrier protein that exports citrate from and imports oxoglutarate into the mitochondrion, causing net export of NADPH reducing equivalents also associates with mt nucleoids and has a role in replication and segregation of the mt genome
YJL198W	PHO90	-0.256696	0.673043	-0.228686	0.898736	0.000538308	0.999848	0.0686124	0.936189	Low-affinity phosphate transporter deletion of pho84, pho87, pho89, pho90, and pho91 causes synthetic lethality transcription independent of Pi and Pho4p activity overexpression results in vigorous growth
YAR010C	YAR010C	-1.19877	0.099874	0.0836462	0.999472	-1.45639	0.132718	-0.441207	0.634801	Retrotransposon TYA Gag gene co-transcribed with TYB Pol in YARCTY1-1 TYB is mutant and probably non-functional
YAL034W-A	MTW1	0.360851	0.622768	-0.152696	0.999472	0.164814	0.931665	-0.336069	0.553185	Essential component of the MIND kinetochore complex (Mtw1p Including Nnf1p-Nsl1p-Dsn1p) which joins kinetochore subunits contacting DNA to those contacting microtubules critical to kinetochore assembly
YBR211C	AME1	-0.0268945	0.987573	-0.288841	0.923596	0.133536	0.912152	-0.0902111	0.918392	Essential kinetochore protein associated with microtubules and spindle pole bodies component of the kinetochore sub-complex COMA (Ctf19p, Okp1p, Mcm21p, Ame1p) involved in spindle checkpoint maintenance
YOR298C-A	MBF1	0.0971046	0.977561	0.0904739	0.999472	0.110485	0.97121	-0.126101	0.943056	Transcriptional coactivator that bridges the DNA-binding region of Gcn4p and TATA-binding protein Spt15p suppressor of frameshift mutations
YGL103W	RPL28	-0.311075	0.843994	-0.115353	0.999472	0.327555	0.908181	0.26958	0.802012	Ribosomal protein of the large (60S) ribosomal subunit, has similarity to E. coli L15 and rat L27a ribosomal proteins may have peptidyl transferase activity can mutate to cycloheximide resistance
YER137C	YER137C	0.896566	0.27984	-0.192192	0.999472	0.330232	0.809519	-0.652716	0.468075	Putative protein of unknown function
YGL195W	GCN1	-0.387157	0.750974	-0.00305609	0.999472	-0.752799	0.478116	-0.457226	0.437002	Positive regulator of the Gcn2p kinase activity, forms a complex with Gcn20p proposed to stimulate Gcn2p activation by an uncharged tRNA
YFR053C	HXK1	0.19527	0.94316	0.124217	0.999472	0.0273676	0.993431	-0.1387	0.913857	Hexokinase isoenzyme 1, a cytosolic protein that catalyzes phosphorylation of glucose during glucose metabolism expression is highest during growth on non-glucose carbon sources glucose-induced repression involves the hexokinase Hxk2p
YDR217C	RAD9	-0.172476	0.817754	0.0619334	0.999472	0.140693	0.892864	0.425923	0.174451	DNA damage-dependent checkpoint protein, required for cell-cycle arrest in G1/S, intra-S, and G2/M transmits checkpoint signal by activating Rad53p and Chk1p hyperphosphorylated by Mec1p and Tel1p potential Cdc28p substrate
YOL072W	THP1	-0.242746	0.737062	-0.0273502	0.999472	-0.199798	0.809519	-0.0318763	0.971268	Nuclear pore-associated protein component of TREX-2 complex (Sac3p-Thp1p-Sus1p-Cdc31p) involved in transcription elongation and mRNA export from the nucleus involved in post-transcriptional tethering of active genes to the nuclear periphery and to non-nascent mRNP contains a PAM domain implicated in protein-protein binding
YLL035W	GRC3	0.197314	0.766962	0.133545	0.999472	-0.33662	0.5856	-0.418815	0.172204	Polynucleotide kinase present on rDNA that is required for efficient transcription termination by RNA polymerase I required for cell growth mRNA is cell-cycle regulated
YGR171C	MSM1	-0.0315111	0.985621	-0.0393943	0.999472	0.0857754	0.952318	0.283559	0.733189	Mitochondrial methionyl-tRNA synthetase (MetRS), functions as a monomer in mitochondrial protein synthesis functions similarly to cytoplasmic MetRS although the cytoplasmic form contains a zinc-binding domain not found in Msm1p
YLR059C	REX2	-0.332853	0.579436	-0.0960452	0.999472	-0.213214	0.753725	-0.0303985	0.971939	3'-5' RNA exonuclease involved in 3'-end processing of U4 and U5 snRNAs, 5S and 5.8S rRNAs, and RNase P and RNase MRP RNA localized to mitochondria and null suppresses escape of mtDNA to nucleus in yme1 yme2 mutants RNase D exonuclease
YOL115W	PAP2	-0.41788	0.340151	0.0442092	0.999472	-0.538795	0.137472	-0.106845	0.883215	Non-canonical poly(A) polymerase, involved in nuclear RNA degradation as a component of the TRAMP complex catalyzes polyadenylation of hypomodified tRNAs, and snoRNA and rRNA precursors overlapping but non-redundant functions with Trf5p
YDR532C	KRE28	0.0158806	0.990528	0.35499	0.833985	-0.26684	0.783048	0.159659	0.842302	Subunit of a kinetochore-microtubule binding complex with Spc105p that bridges centromeric heterochromatin and kinetochore MAPs and motors, and is also required for sister chromatid bi-orientation and kinetochore binding of SAC components
YDR051C	DET1	-0.0562674	0.953735	0.128468	0.999472	0.378074	0.377984	0.516705	0.0658972	Acid phosphatase involved in the non-vesicular transport of sterols in both directions between the endoplasmic reticulum and plasma membrane deletion confers sensitivity to nickel
YOR179C	SYC1	0.246226	0.750332	0.000602973	0.999472	0.247461	0.76291	0.0812691	0.920293	Subunit of the APT subcomplex of cleavage and polyadenylation factor, may have a role in 3' end formation of both polyadenylated and non-polyadenylated RNAs
YBR057C	MUM2	-0.508487	0.267396	-0.0260544	0.999472	-0.127487	0.925247	0.255983	0.625082	Cytoplasmic protein essential for meiotic DNA replication and sporulation interacts with Orc2p, which is a component of the origin recognition complex
YGR250C	YGR250C	0.516194	0.441955	0.306742	0.776189	0.178092	0.857779	0.00633741	0.994805	Putative RNA binding protein localizes to stress granules induced by glucose deprivation interacts with Rbg1p in a two-hybrid
YPR172W	YPR172W	0.069777	0.981673	0.134759	0.999472	-0.0630529	0.961329	-0.111056	0.940012	Protein of unknown function, transcriptionally activated by Yrm1p along with genes involved in multidrug resistance
YKR092C	SRP40	-0.716687	0.0958557	-0.143062	0.999472	-0.0286251	0.991414	0.33843	0.409843	Nucleolar, serine-rich protein with a role in preribosome assembly or transport may function as a chaperone of small nucleolar ribonucleoprotein particles (snoRNPs) immunologically and structurally to rat Nopp140
YJL033W	HCA4	-0.490064	0.277872	0.12087	0.999472	-0.102872	0.948083	0.433152	0.163757	Putative nucleolar DEAD box RNA helicase high-copy number suppression of a U14 snoRNA processing mutant suggests an involvement in 18S rRNA synthesis
YML070W	DAK1	-0.138635	0.944742	0.0855427	0.999472	-0.0798539	0.970013	0.0367615	0.974798	Dihydroxyacetone kinase, required for detoxification of dihydroxyacetone (DHA) involved in stress adaptation
YBR130C	SHE3	0.0123093	0.990411	0.199695	0.966439	0.0854347	0.945893	0.210951	0.643125	Protein that acts as an adaptor between Myo4p and the She2p-mRNA complex part of the mRNA localization machinery that restricts accumulation of certain proteins to the bud also required for cortical ER inheritance
YLR095C	IOC2	0.173505	0.82899	-0.229015	0.906333	0.208673	0.774345	-0.0971421	0.886461	Member of a complex (Isw1b) with Isw1p and Ioc4p that exhibits nucleosome-stimulated ATPase activity and acts within coding regions to coordinate transcription elongation with termination and processing, contains a PHD finger motif
YDR411C	DFM1	0.0303997	0.99121	-0.114356	0.999472	0.194678	0.79693	0.00272743	0.998952	Endoplasmic reticulum (ER) localized protein involved in ER-associated protein degradation (ERAD), ER stress and homeostasis interacts with components of ERAD-L and ERAD-C and Cdc48p derlin-like family member similar to Der1p
YML117W	NAB6	-0.00304305	0.996905	0.429566	0.502039	-0.476156	0.346385	-0.0264777	0.978443	Putative RNA-binding protein that associates with mRNAs encoding cell wall proteins in high-throughput studies deletion mutants display increased sensitivity to some cell wall disrupting agents expression negatively regulated by cAMP
YFR017C	YFR017C	1.58338	0.01546	-0.105145	0.999472	1.05037	0.255655	-0.166136	0.750584	Cytoplasmic protein that inhibits Gdb1p glycogen debranching activity required for normal intracellular accumulation of glycogen phosphorylated in vivo expression increases during wine fermentation
YPR051W	MAK3	0.0424799	0.971613	-0.326345	0.879169	0.475733	0.387406	0.0210317	0.979367	Catalytic subunit of N-terminal acetyltransferase of the NatC type required for replication of dsRNA virus
YHR091C	MSR1	0.049533	0.980868	-0.528773	0.212147	0.0990215	0.929573	-0.415545	0.544264	Mitochondrial arginyl-tRNA synthetase
YNL073W	MSK1	-2.23546	2.9e-11	-0.684543	0.0212341	0.302224	0.576915	2.03789	2.54e-11	Mitochondrial lysine-tRNA synthetase, required for import of both aminoacylated and deacylated forms of tRNA(Lys) into mitochondria and for aminoacylation of mitochondrially encoded tRNA(Lys)
YDR370C	YDR370C	0.403314	0.541299	0.176151	0.999472	-0.211293	0.79611	-0.296763	0.563329	Putative protein of unknown function
YMR296C	LCB1	-0.0608119	0.97179	-0.153136	0.999472	-0.374643	0.68508	-0.557152	0.198864	Component of serine palmitoyltransferase, responsible along with Lcb2p for the first committed step in sphingolipid synthesis, which is the condensation of serine with palmitoyl-CoA to form 3-ketosphinganine
YAL038W	CDC19	-0.245162	0.880996	-0.0596414	0.999472	0.0422695	0.992752	-0.014539	0.994805	Pyruvate kinase, functions as a homotetramer in glycolysis to convert phosphoenolpyruvate to pyruvate, the input for aerobic (TCA cycle) or anaerobic (glucose fermentation) respiration
YOL151W	GRE2	-0.452715	0.59985	-0.144801	0.999472	-0.231607	0.935768	-0.134599	0.848811	3-methylbutanal reductase and NADPH-dependent methylglyoxal reductase (D-lactaldehyde dehydrogenase) stress induced (osmotic, ionic, oxidative, heat shock and heavy metals) regulated by the HOG pathway
YLR378C	SEC61	-0.313903	0.871097	-0.249364	0.999472	-0.169441	0.945893	-0.3019	0.759423	Essential subunit of Sec61 complex (Sec61p, Sbh1p, and Sss1p) forms a channel for SRP-dependent protein import and retrograde transport of misfolded proteins out of the ER with Sec63 complex allows SRP-independent protein import into ER
YER050C	RSM18	0.029963	0.985607	-0.285926	0.928127	0.629729	0.214322	0.264949	0.495833	Mitochondrial ribosomal protein of the small subunit, has similarity to E. coli S18 ribosomal protein
YOL036W	YOL036W	0.671658	0.196269	0.746116	0.014169	-1.10226	8.23e-05	-0.924174	0.00270335	Protein of unknown function potential Cdc28p substrate
YDR253C	MET32	-0.0497288	0.988499	0.236346	0.999472	-1.09324	0.251139	-0.395181	0.784198	Zinc-finger DNA-binding protein, involved in transcriptional regulation of the methionine biosynthetic genes, similar to Met31p
YIL113W	SDP1	0.741527	0.654225	-0.00552428	0.999472	0.637402	0.695676	-0.165184	0.918392	Stress-inducible dual-specificity MAP kinase phosphatase, negatively regulates Slt2p MAP kinase by direct dephosphorylation, diffuse localization under normal conditions shifts to punctate localization after heat shock
YGL159W	YGL159W	0.107402	0.897446	-0.254075	0.999472	0.357441	0.463831	0.0454531	0.961796	Putative protein of unknown function deletion mutant has no detectable phenotype
YJR093C	FIP1	0.188004	0.776176	-0.182779	0.999472	0.109516	0.911232	-0.17579	0.720318	Subunit of cleavage polyadenylation factor (CPF), interacts directly with poly(A) polymerase (Pap1p) to regulate its activity bridging factor that links Pap1p and the CPF complex via Yth1p
YHR019C	DED81	-0.638153	0.504305	-0.280231	0.999472	-0.363448	0.894591	-0.224972	0.782245	Cytosolic asparaginyl-tRNA synthetase, required for protein synthesis, catalyzes the specific attachment of asparagine to its cognate tRNA
YKR038C	KAE1	-0.249671	0.707275	0.0586718	0.999472	-0.432149	0.307222	-0.203731	0.669148	Highly conserved ATPase of HSP70/DnaK family component of the EKC/KEOPS complex with Bud32p, Cgi121p, Pcc1p, and Gon7p EKC/KEOPS complex is required for t6A tRNA modification and may have roles in telomere maintenance and transcription
YJL099W	CHS6	0.643277	0.513367	0.0947752	0.999472	-0.00262519	0.998867	-0.297112	0.58412	Member of the ChAPs family of proteins (Chs5p-Arf1p-binding proteins: Bch1p, Bch2p, Bud7p, Chs6p), that forms the exomer complex with Chs5p to mediate export of specific cargo proteins, including Chs3p, from the Golgi to the plasma membrane
YGL058W	RAD6	-0.237594	0.710534	-0.164092	0.999472	-0.194547	0.922262	-0.282196	0.492461	Ubiquitin-conjugating enzyme (E2), involved in postreplication repair (as a heterodimer with Rad18p), DSBR and checkpoint control (as a heterodimer with Bre1p), ubiquitin-mediated N-end rule protein degradation (as a heterodimer with Ubr1p
YHR118C	ORC6	0.386015	0.805417	0.187978	0.999472	0.910395	0.00151487	0.891848	0.0094161	Subunit of the origin recognition complex, which directs DNA replication by binding to replication origins and is also involved in transcriptional silencing phosphorylated by Cdc28p
YCR030C	SYP1	-0.0841578	0.951967	-0.121792	0.999472	-0.234888	0.79611	-0.29439	0.587775	Protein of unknown function that is involved in endocytic site formation may regulate assembly and disassembly of the septin ring colocalizes and interacts with septin subunits potential role in actin cytoskeletal organization
YPL259C	APM1	0.0887069	0.925058	-0.002265	0.999472	0.284843	0.609867	0.168994	0.73338	Mu1-like medium subunit of the clathrin-associated protein complex (AP-1) binds clathrin involved in clathrin-dependent Golgi protein sorting
YGR117C	YGR117C	-0.320254	0.725974	-0.0746629	0.999472	-0.0573149	0.963299	0.274994	0.558649	Putative protein of unknown function green fluorescent protein (GFP)-fusion protein localizes to the cytoplasm
YGR038C-A	YGR038C-A	-1.53445	0.00596227	-0.0578289	0.999472	-0.980699	0.346385	0.219399	0.854683	Retrotransposon TYA Gag gene co-transcribed with TYB Pol translated as TYA or TYA-TYB polyprotein Gag is a nucleocapsid protein that is the structural constituent of virus-like particles (VLPs) similar to retroviral Gag
YNL015W	PBI2	0.179654	0.956896	0.193234	0.999472	0.481864	0.558899	0.311121	0.823861	Cytosolic inhibitor of vacuolar proteinase B (PRB1), required for efficient vacuole inheritance with thioredoxin forms protein complex LMA1, which assists in priming SNARE molecules and promotes vacuole fusion
YBR112C	CYC8	-0.195394	0.855731	-0.0651869	0.999472	-0.00579529	0.996999	0.0903607	0.921422	General transcriptional co-repressor, acts together with Tup1p also acts as part of a transcriptional co-activator complex that recruits the SWI/SNF and SAGA complexes to promoters can form the prion [OCT+]
YBL019W	APN2	-0.0244933	0.988823	0.192463	0.999472	-0.00383785	0.997795	0.0819376	0.926006	Class II abasic (AP) endonuclease involved in repair of DNA damage homolog of human HAP1 and E. coli exoIII
YLR194C	YLR194C	0.685355	0.852062	0.0593752	0.999472	0.622876	0.735858	-0.147744	0.948815	Structural constituent of the cell wall attached to the plasma membrane by a GPI-anchor expression is upregulated in response to cell wall stress
YDL178W	DLD2	-0.0401987	0.97859	0.227948	0.905299	-0.198577	0.82533	-0.0415747	0.961385	D-lactate dehydrogenase, located in the mitochondrial matrix
YNL172W	APC1	0.288001	0.6392	0.278376	0.870983	-0.421397	0.580429	-0.144555	0.794151	Largest subunit of the Anaphase-Promoting Complex/Cyclosome (APC/C), which is a ubiquitin-protein ligase required for degradation of anaphase inhibitors, including mitotic cyclins, during the metaphase/anaphase transition component of the platform domain of the APC/C, based on structural analysis
YNL253W	TEX1	0.0286466	0.980722	-0.0588605	0.999472	0.216003	0.749126	0.211081	0.634801	Protein involved in mRNA export, component of the transcription export (TREX) complex
YKL212W	SAC1	-0.189293	0.900911	0.0556403	0.999472	-0.306457	0.820271	-0.20676	0.838628	Phosphatidylinositol phosphate (PtdInsP) phosphatase involved in hydrolysis of PtdIns[4]P transmembrane protein localizes to ER and Golgi involved in protein trafficking and processing, secretion, and cell wall maintenance
YKR004C	ECM9	0.215917	0.866401	-0.00655645	0.999472	-0.385086	0.79611	-0.323309	0.6171	Non-essential protein of unknown function
YCL018W	LEU2	-0.49342	0.678994	-0.202798	0.999472	-0.138909	0.972116	-0.0726312	0.963588	Beta-isopropylmalate dehydrogenase (IMDH), catalyzes the third step in the leucine biosynthesis pathway
YFL059W	SNZ3	0.3974	0.574535	-0.11077	0.999472	0.582566	0.608207	0.332996	0.519057	Member of a stationary phase-induced gene family transcription of SNZ2 is induced prior to diauxic shift, and also in the absence of thiamin in a Thi2p-dependent manner forms a coregulated gene pair with SNO3
YPR114W	YPR114W	-0.575848	0.180959	-0.775357	0.00579916	-0.119181	0.917901	-0.382801	0.237138	Putative protein of unknown function
YNL136W	EAF7	0.475537	0.372015	0.40793	0.658182	0.0277491	0.987199	0.0679792	0.94331	Subunit of the NuA4 histone acetyltransferase complex, which acetylates the N-terminal tails of histones H4 and H2A
YNL051W	COG5	-0.364702	0.437824	0.110038	0.999472	0.14079	0.892665	0.562648	0.0417578	Component of the conserved oligomeric Golgi complex (Cog1p through Cog8p), a cytosolic tethering complex that functions in protein trafficking to mediate fusion of transport vesicles to Golgi compartments
YJL055W	YJL055W	-0.184469	0.82835	0.0107333	0.999472	-0.167895	0.861251	-0.130741	0.835166	Putative protein of unknown function, proposed to be involved in the metabolism of purine and pyrimidine base analogues deletion mutants are sensitive to HAP and AHA overexpression confers resistance to 5-FOA and 5-FU
YNL217W	YNL217W	0.0103386	0.991427	-0.367373	0.528847	0.0329323	0.982421	-0.33343	0.334587	Putative protein of unknown function weak sequence similarity to bis (5'-nucleotidyl)-tetraphosphatases (GFP)-fusion protein localizes to the vacuole null mutant is highly sensitive to azaserine and resistant to sodium-O-vandate
YER036C	ARB1	-0.813305	0.286388	-0.269659	0.960914	-0.49276	0.819845	-0.148469	0.846792	ATPase of the ATP-binding cassette (ABC) family involved in 40S and 60S ribosome biogenesis, has similarity to Gcn20p shuttles from nucleus to cytoplasm, physically interacts with Tif6p, Lsg1p
YBR156C	SLI15	0.687283	0.325016	0.422759	0.479979	-0.064652	0.981327	0.145888	0.851682	Subunit of the conserved chromosomal passenger complex (CPC Ipl1p-Sli15p-Bir1p-Nbl1p), which regulates kinetochore-microtubule attachments, activation of the spindle tension checkpoint, and mitotic spindle disassembly
YOL137W	BSC6	-0.153263	0.846631	-0.130625	0.999472	-0.135997	0.90676	0.0467847	0.955068	Protein of unknown function containing 8 putative transmembrane seqments ORF exhibits genomic organization compatible with a translational readthrough-dependent mode of expression
YER151C	UBP3	-0.153582	0.867938	0.0696449	0.999472	-0.61614	0.143182	-0.401929	0.220537	Ubiquitin-specific protease that interacts with Bre5p to co-regulate anterograde and retrograde transport between the ER and Golgi inhibitor of gene silencing cleaves ubiquitin fusions but not polyubiquitin also has mRNA binding activity
YLR158C	ASP3-3	3.84133	0	1.55811	0.00106789	0.801028	0.0751285	-1.44821	9.91e-05	Cell-wall L-asparaginase II involved in asparagine catabolism expression induced during nitrogen starvation ORF contains a short non-coding RNA that enhances expression of full-length gene reference strain S288C has four copies of ASP3
YMR159C	ATG16	0.517212	0.82326	0.457398	0.999472	-0.717151	0.680107	-0.580247	0.630128	Conserved protein that interacts with Atg12p-Atg5p conjugates to form Atg12p-Atg5p-Atg16p multimers, which localize to the pre-autophagosomal structure and are required for autophagy
YLR396C	VPS33	-0.0857586	0.924447	0.00155538	0.999472	0.183788	0.820647	0.309717	0.380085	ATP-binding protein that is a subunit of the HOPS complex and of the CORVET tethering complex essential for protein sorting, vesicle docking and fusion at the vacuole
YJL132W	YJL132W	0.0770216	0.967278	0.552219	0.388449	-0.417442	0.774345	0.0969789	0.891962	Putative protein of unknown function localizes to the membrane fraction possible Zap1p-regulated target gene induced by zinc deficiency YJL132W is a non-essential gene
YML052W	SUR7	-0.561506	0.351389	-0.44754	0.398467	-0.0239573	0.990191	-0.0482126	0.952119	Plasma membrane protein that localizes to furrow-like invaginations (MCC patches) component of eisosomes associated with endocytosis, along with Pil1p and Lsp1p sporulation and plasma membrane sphingolipid content are altered in mutants
YIL056W	VHR1	-0.466209	0.273432	-0.036379	0.999472	-0.750285	0.0166461	-0.330433	0.347617	Transcriptional activator, required for the vitamin H-responsive element (VHRE) mediated induction of VHT1 (Vitamin H transporter) and BIO5 (biotin biosynthesis intermediate transporter) in response to low biotin concentrations
YKL098W	MTC2	-0.106563	0.94316	-0.509499	0.49256	-0.157265	0.910269	-0.331902	0.550061	Protein of unknown function mtc2 is synthetically sick with cdc13-1
YDL130W-A	STF1	0.410981	0.884833	0.324261	0.999472	0.287567	0.634285	0.175744	0.926298	Protein involved in regulation of the mitochondrial F1F0-ATP synthase Stf1p and Stf2p may act as stabilizing factors that enhance inhibitory action of the Inh1p protein
YJL088W	ARG3	-1.48538	8.4e-06	-0.0384289	0.999472	0.12584	0.909664	1.52658	0.000849526	Ornithine carbamoyltransferase (carbamoylphosphate:L-ornithine carbamoyltransferase), catalyzes the sixth step in the biosynthesis of the arginine precursor ornithine
YKL067W	YNK1	0.0494984	0.989119	-0.0844175	0.999472	0.27137	0.842837	-0.00808974	0.995275	Nucleoside diphosphate kinase, catalyzes the transfer of gamma phosphates from nucleoside triphosphates, usually ATP, to nucleoside diphosphates by a mechanism that involves formation of an autophosphorylated enzyme intermediate
YDR224C	HTB1	0.0196046	0.99121	-0.130637	0.999472	0.315143	0.910269	-0.0670521	0.964834	Histone H2B, core histone protein required for chromatin assembly and chromosome function nearly identical to HTB2 Rad6p-Bre1p-Lge1p mediated ubiquitination regulates transcriptional activation, meiotic DSB formation and H3 methylation
YDR026C	YDR026C	0.167142	0.83332	0.547078	0.711091	0.0784387	0.952318	0.367332	0.414915	Protein of unknown function that may interact with ribosomes, based on co-purification experiments Myb-like DNA-binding protein that may bind to the Ter region of rDNA interacts physically with Fob1p
YOR312C	RPL20B	-0.336671	0.822227	-0.184139	0.999472	0.45068	0.879684	0.353272	0.801316	Protein component of the large (60S) ribosomal subunit, nearly identical to Rpl20Ap and has similarity to rat L18a ribosomal protein
YPL086C	ELP3	-0.264348	0.672986	0.196444	0.999472	-0.168181	0.894591	0.218281	0.625082	Subunit of Elongator complex, which is required for modification of wobble nucleosides in tRNA exhibits histone acetyltransferase activity that is directed to histones H3 and H4 disruption confers resistance to K. lactis zymotoxin
YGR106C	VOA1	-0.48135	0.596144	-0.127962	0.999472	0.222087	0.929573	0.380182	0.414915	Endoplasmic reticulum protein that functions, together with other assembly factors, in assembly of the V0 sector of the vacuolar ATPase (V-ATPase) null mutation enhances the V-ATPase deficiency of a vma21 mutant impaired in ER retrieval
YPL248C	GAL4	0.294244	0.865092	-0.266719	0.999472	-0.615759	0.485473	-0.805769	0.035965	DNA-binding transcription factor required for the activation of the GAL genes in response to galactose repressed by Gal80p and activated by Gal3p
YGR241C	YAP1802	-0.0220321	0.98778	-0.148927	0.999472	-0.407396	0.382602	-0.585433	0.0475341	Protein involved in clathrin cage assembly binds Pan1p and clathrin homologous to Yap1801p, member of the AP180 protein family
YOR348C	PUT4	-0.193379	0.861499	-0.215173	0.999472	0.0848455	0.948083	0.148342	0.936923	Proline permease, required for high-affinity transport of proline also transports the toxic proline analog azetidine-2-carboxylate (AzC) PUT4 transcription is repressed in ammonia-grown cells
YDR422C	SIP1	-0.0913042	0.919733	0.130803	0.999472	-0.51592	0.160976	-0.224742	0.609569	Alternate beta-subunit of the Snf1p kinase complex, may confer substrate specificity vacuolar protein containing KIS (Kinase-Interacting Sequence) and ASC (Association with Snf1 kinase Complex) domains involved in protein interactions
YBL008W	HIR1	0.219727	0.884397	0.444079	0.388449	-0.54535	0.148969	-0.231667	0.750325	Subunit of the HIR complex, a nucleosome assembly complex involved in regulation of histone gene transcription contributes to nucleosome formation, heterochromatic gene silencing, and formation of functional kinetochores
YOR249C	APC5	0.0635914	0.97179	0.117108	0.999472	-0.31181	0.618504	-0.185543	0.867678	Subunit of the Anaphase-Promoting Complex/Cyclosome (APC/C), which is a ubiquitin-protein ligase required for degradation of anaphase inhibitors, including mitotic cyclins, during the metaphase/anaphase transition component of the platform domain of the APC/C, based on structural analysis
YDR523C	SPS1	2.71743	3.91e-05	0.43277	0.820173	1.56962	0.024427	-0.56829	0.211965	Putative protein serine/threonine kinase expressed at the end of meiosis and localized to the prospore membrane, required for correct localization of enzymes involved in spore wall synthesis
YNL242W	ATG2	0.28468	0.654225	0.0896341	0.999472	-0.227494	0.74309	-0.223085	0.609569	Peripheral membrane protein required for vesicle formation during autophagy, pexophagy, and the cytoplasm-to-vaucole targeting (Cvt) pathway involved in Atg9p cycling between the phagophore assembly site and mitochondria
YPR062W	FCY1	-0.123637	0.885617	0.0229852	0.999472	0.344193	0.809103	0.33669	0.362623	Cytosine deaminase, zinc metalloenzyme that catalyzes the hydrolytic deamination of cytosine to uracil of biomedical interest because it also catalyzes the deamination of 5-fluorocytosine (5FC) to form anticancer drug 5-fluorouracil (5FU)
YKR083C	DAD2	-0.235172	0.83198	-0.145338	0.999472	0.442945	0.565946	0.445721	0.46721	Essential subunit of the Dam1 complex (aka DASH complex), couples kinetochores to the force produced by MT depolymerization thereby aiding in chromosome segregation is transferred to the kinetochore prior to mitosis
YHR214C-B	YHR214C-B	-1.16207	0.132187	0.194264	0.999472	-1.34072	0.182954	-0.219682	0.861217	Retrotransposon TYA Gag and TYB Pol genes transcribed/translated as one unit polyprotein is processed to make a nucleocapsid-like protein (Gag), reverse transcriptase (RT), protease (PR), and integrase (IN) similar to retroviral genes
YBR222C	PCS60	0.293121	0.83198	-0.0737692	0.999472	-0.149598	0.905413	-0.521358	0.325686	Peroxisomal protein that binds AMP and mRNA, localizes to both the peroxisomal peripheral membrane and matrix, expression is highly inducible by oleic acid, similar to E. coli long chain acyl-CoA synthetase
YJR129C	YJR129C	0.119096	0.900911	-0.00511513	0.999472	-0.340812	0.678916	-0.427708	0.367614	Putative protein of unknown function predicted S-adenosylmethionine-dependent methyltransferase of the seven beta-strand family green fluorescent protein (GFP)-fusion protein localizes to the cytoplasm
YCR047C	BUD23	-0.376494	0.462913	-0.60777	0.22825	-0.0139986	0.992752	-0.32374	0.609569	Methyltransferase, methylates residue G1575 of 18S rRNA required for rRNA processing and nuclear export of 40S ribosomal subunits independently of methylation activity diploid mutant displays random budding pattern
YDL248W	COS7	0.0942864	0.979189	0.0895411	0.999472	0.029826	0.988319	-0.095689	0.949693	Protein of unknown function, member of the DUP380 subfamily of conserved, often subtelomerically-encoded proteins the authentic, non-tagged protein is detected in highly purified mitochondria in high-throughput studies
YBR121C	GRS1	-0.496059	0.664599	-0.00475461	0.999472	-0.247388	0.929573	0.030816	0.980776	Cytoplasmic and mitochondrial glycyl-tRNA synthase that ligates glycine to the cognate anticodon bearing tRNA transcription termination factor that may interact with the 3'-end of pre-mRNA to promote 3'-end formation
YLL006W	MMM1	-0.0715373	0.94316	0.268798	0.857164	-0.431782	0.323355	-0.0619454	0.937066	ER integral membrane protein, component of the ERMES complex that links the ER to mitochondria and may promote inter-organellar calcium and phospholipid exchange as well as coordinating mitochondrial DNA replication and growth
YNL040W	YNL040W	0.229446	0.721463	0.00578084	0.999472	-0.410202	0.327798	-0.636789	0.0228539	Putative protein of unknown function with strong similarity to alanyl-tRNA synthases from Eubacteria green fluorescent protein (GFP)-fusion protein localizes to the cytoplasm YNL040W is not an essential gene
YKL023W	YKL023W	0.185807	0.841415	0.162365	0.999472	0.698507	0.0812852	0.670707	0.0192477	Putative protein of unknown function, predicted by computational methods to be involved in mRNA degradation green fluorescent protein (GFP)-fusion protein localizes to the cytoplasm
YPR026W	ATH1	0.494931	0.6392	0.760862	0.0480896	-0.527034	0.300425	-0.123548	0.881686	Acid trehalase required for utilization of extracellular trehalose
YNL141W	AAH1	-0.814365	0.027927	-0.129382	0.999472	-0.379983	0.857694	0.148405	0.836384	Adenine deaminase (adenine aminohydrolase), converts adenine to hypoxanthine involved in purine salvage transcriptionally regulated by nutrient levels and growth phase Aah1p degraded upon entry into quiescence via SCF and the proteasome
YJL145W	SFH5	-0.403828	0.389113	0.079995	0.999472	-0.0593384	0.970388	0.328378	0.326968	Non-classical phosphatidylinositol transfer protein (PITP) exhibits PI- but not PC-transfer activity localizes to the peripheral endoplasmic reticulum, cytosol and microsomes similar to Sec14p
YPR127W	YPR127W	0.481148	0.305977	-0.023789	0.999472	0.462475	0.394847	0.278282	0.470381	Protein of unknown function, differentially expressed during alcoholic fermentation expression activated by transcription factor YRM1/YOR172W green fluorescent protein (GFP)-fusion protein localizes to both the cytoplasm and the nucleus
[truncated: 4,004 more rows]
